# Supplementary material for: Molecular signature of eutopic endometrium in endometriosis based on the multi-omics integrative synthesis
Source: J Assist Reprod Genet. 2020 May 30;37(7):1593–611. doi: 10.1007/s10815-020-01833-3 (PMC7376782; doi:10.1007/s10815-020-01833-3)
Supplement: Supplementary file 4 — (XLSX 114 kb). [file 10815_2020_1833_MOESM4_ESM.xlsx]

## Sheet: M_phase
Supplementary file S4: Overall GSEA results associated with each phase of the menstrual cycle
No GO_BP enriched terms for genes associated with M_phase list
Category	Term	Count	%	PValue	Genes	List Total	Pop Hits	Pop Total	Fold Enrichment	Bonferroni	Benjamini	FDR
GOTERM_CC_DIRECT	GO:0043209~myelin sheath	2	66.6667	0.0166122	UCHL1, DPYSL2	3	152	18224	79.9298	0.308255	0.308255	12.2874
GOTERM_CC_DIRECT	GO:0005829~cytosol	3	100	0.0330805	UCHL1, DPYSL2, MYL9	3	3315	18224	5.49744	0.522925	0.309294	23.1472
GOTERM_CC_DIRECT	GO:0043025~neuronal cell body	2	66.6667	0.034272	UCHL1, DPYSL2	3	315	18224	38.5693	0.535692	0.225653	23.8853
No GO_MP enriched terms for genes associated with M_phase list
No KEGG pathways enriched terms for genes associated with M_phase list

## Sheet: P_phase
Category	Term	Count	%	PValue	Genes	List Total	Pop Hits	Pop Total	Fold Enrichment	Bonferroni	Benjamini	FDR
GOTERM_BP_DIRECT	GO:0006928~movement of cell or subcellular component	9	4.8913	5.25103e-07	ACTB, ACTR3, TUBB, VIM, HSPB1, TPM1, CAPZB, TPM4, VCL	139	86	16792	12.6425	0.000669282	0.000669282	0.000855317
GOTERM_BP_DIRECT	GO:0032496~response to lipopolysaccharide	9	4.8913	6.31647e-05	FOS, S100A8, PENK, EDN1, ADH5, PRDX3, HSPD1, JUNB, CXCL10	139	164	16792	6.62958	0.0773797	0.0394688	0.102837
GOTERM_BP_DIRECT	GO:0043066~negative regulation of apoptotic process	13	7.06522	0.000377988	PRDX2, PRDX3, ANXA5, ANXA4, PARK7, NPM1, TEK, LTF, HSPB1, HSPA5, HSPD1, FAIM2, HSPA9	139	455	16792	3.45159	0.382469	0.148432	0.613915
GOTERM_BP_DIRECT	GO:0045454~cell redox homeostasis	6	3.26087	0.000428554	P4HB, PDIA3, DIO2, LTF, PRDX2, PRDX3	139	77	16792	9.41344	0.421041	0.127708	0.695774
GOTERM_BP_DIRECT	GO:0043523~regulation of neuron apoptotic process	4	2.17391	0.000477874	GRM4, NPM1, PARK7, FAIM2	139	19	16792	25.4328	0.456342	0.114752	0.775555
GOTERM_BP_DIRECT	GO:0050821~protein stabilization	7	3.80435	0.000906058	HSP90AB1, TCP1, APOA1, PHB, CCT8, HSPD1, PARK7	139	136	16792	6.21794	0.685178	0.175208	1.46567
GOTERM_BP_DIRECT	GO:0010870~positive regulation of receptor biosynthetic process	3	1.63043	0.00137056	HOXA5, EDN1, NR1H3	139	7	16792	51.7739	0.825993	0.22105	2.20921
GOTERM_BP_DIRECT	GO:0001649~osteoblast differentiation	6	3.26087	0.0016719	PENK, PHB, CREB3L1, VCAN, JUNB, TPM4	139	104	16792	6.96956	0.881572	0.234083	2.68876
GOTERM_BP_DIRECT	GO:0006936~muscle contraction	6	3.26087	0.00189526	FXYD1, ACTA2, TPM1, TPM4, CALM1, VCL	139	107	16792	6.77415	0.910967	0.235666	3.0428
GOTERM_BP_DIRECT	GO:0045647~negative regulation of erythrocyte differentiation	3	1.63043	0.00232431	ZFP36, HOXA5, HSPA9	139	9	16792	40.2686	0.94854	0.256729	3.71945
GOTERM_BP_DIRECT	GO:0071222~cellular response to lipopolysaccharide	6	3.26087	0.00240646	ZFP36, CDK19, LCN2, OPRK1, NR1H3, CXCL10	139	113	16792	6.41446	0.953668	0.243662	3.8485
GOTERM_BP_DIRECT	GO:0021680~cerebellar Purkinje cell layer development	3	1.63043	0.00351296	HSPA5, FAIM2, MYH10	139	11	16792	32.947	0.988745	0.311961	5.57101
GOTERM_BP_DIRECT	GO:0042493~response to drug	9	4.8913	0.0036661	LCN2, FOS, APOA1, WFDC1, PTCH1, HSPD1, FOSB, JUNB, NKX6-1	139	304	16792	3.57649	0.990748	0.302478	5.80711
GOTERM_BP_DIRECT	GO:0006457~protein folding	7	3.80435	0.00373596	HSP90AB1, TCP1, GANAB, PDIA3, GNB1, CCT8, HSPA9	139	180	16792	4.698	0.991539	0.288853	5.91463
GOTERM_BP_DIRECT	GO:0050728~negative regulation of inflammatory response	5	2.71739	0.0040752	ZFP36, APOA1, TEK, WFDC1, NR1H3	139	79	16792	7.64593	0.994519	0.293265	6.43512
GOTERM_BP_DIRECT	GO:0001895~retina homeostasis	4	2.17391	0.0042964	ACTB, JCHAIN, LTF, HSPB1	139	40	16792	12.0806	0.995871	0.290438	6.77304
GOTERM_BP_DIRECT	GO:0070527~platelet aggregation	4	2.17391	0.00460801	ACTB, HSPB1, HBB, VCL	139	41	16792	11.7859	0.99723	0.29277	7.24714
GOTERM_BP_DIRECT	GO:0051591~response to cAMP	4	2.17391	0.00636924	FOS, TEK, FOSB, JUNB	139	46	16792	10.5048	0.99971	0.364026	9.8845
GOTERM_BP_DIRECT	GO:0014002~astrocyte development	3	1.63043	0.00746134	S100A8, VIM, S100A9	139	16	16792	22.6511	0.999929	0.395028	11.4843
GOTERM_BP_DIRECT	GO:0071560~cellular response to transforming growth factor beta stimulus	4	2.17391	0.0075936	ZFP36L2, PENK, EDN1, FBN1	139	49	16792	9.86169	0.99994	0.384881	11.6763
GOTERM_BP_DIRECT	GO:0071277~cellular response to calcium ion	4	2.17391	0.00848176	FOS, EDN1, FOSB, JUNB	139	51	16792	9.47496	0.999981	0.403789	12.955
GOTERM_BP_DIRECT	GO:0051412~response to corticosterone	3	1.63043	0.00941169	FOS, FOSB, CALM1	139	18	16792	20.1343	0.999994	0.421914	14.2753
GOTERM_BP_DIRECT	GO:0034614~cellular response to reactive oxygen species	3	1.63043	0.0115632	FOS, PRDX3, TPM1	139	20	16792	18.1209	1	0.475199	17.2582
GOTERM_BP_DIRECT	GO:0042744~hydrogen peroxide catabolic process	3	1.63043	0.0115632	PRDX2, PRDX3, HBB	139	20	16792	18.1209	1	0.475199	17.2582
GOTERM_BP_DIRECT	GO:0071385~cellular response to glucocorticoid stimulus	3	1.63043	0.0115632	ZFP36, ZFP36L2, EDN1	139	20	16792	18.1209	1	0.475199	17.2582
GOTERM_BP_DIRECT	GO:0009615~response to virus	5	2.71739	0.0128932	LCN2, ACTA2, CCL19, HSPB1, RSAD2	139	110	16792	5.49117	1	0.498125	19.0532
GOTERM_BP_DIRECT	GO:0071356~cellular response to tumor necrosis factor	5	2.71739	0.0128932	ZFP36, LCN2, ZFP36L2, EDN1, CCL19	139	110	16792	5.49117	1	0.498125	19.0532
GOTERM_BP_DIRECT	GO:0043278~response to morphine	3	1.63043	0.0151522	PENK, OPRK1, FOSB	139	23	16792	15.7573	1	0.540986	22.0184
GOTERM_BP_DIRECT	GO:0034599~cellular response to oxidative stress	4	2.17391	0.0157109	PENK, PRDX2, PRDX3, PARK7	139	64	16792	7.55036	1	0.540013	22.7359
GOTERM_BP_DIRECT	GO:0070488~neutrophil aggregation	2	1.08696	0.0163693	S100A8, S100A9	139	2	16792	120.806	1	0.541316	23.5735
GOTERM_BP_DIRECT	GO:0043627~response to estrogen	4	2.17391	0.0163741	APOA1, OPRK1, TEK, HSPD1	139	65	16792	7.4342	1	0.528472	23.5795
GOTERM_BP_DIRECT	GO:0001816~cytokine production	3	1.63043	0.0177762	S100A8, S100A9, NFAT5	139	25	16792	14.4967	1	0.545505	25.3346
GOTERM_BP_DIRECT	GO:0007267~cell-cell signaling	7	3.80435	0.0185518	GRAP, EDN1, PKP4, TEK, S100A9, PCSK5, CXCL10	139	254	16792	3.32929	1	0.548806	26.2893
GOTERM_BP_DIRECT	GO:0098869~cellular oxidant detoxification	4	2.17391	0.0199233	S100A9, PRDX3, HBB, PARK7	139	70	16792	6.90319	1	0.562947	27.9493
GOTERM_BP_DIRECT	GO:0010628~positive regulation of gene expression	7	3.80435	0.021242	LCN2, ACTA2, ZNF580, CD46, PHB, VIM, PARK7	139	262	16792	3.22763	1	0.574921	29.5122
GOTERM_BP_DIRECT	GO:0009314~response to radiation	3	1.63043	0.0220426	PENK, OPRK1, JUNB	139	28	16792	12.9435	1	0.577334	30.4455
GOTERM_BP_DIRECT	GO:0051881~regulation of mitochondrial membrane potential	3	1.63043	0.0220426	PRDX3, NDUFS1, PARK7	139	28	16792	12.9435	1	0.577334	30.4455
GOTERM_BP_DIRECT	GO:0050729~positive regulation of inflammatory response	4	2.17391	0.0222404	CDK19, S100A8, S100A9, HSPD1	139	73	16792	6.61949	1	0.569767	30.6743
GOTERM_BP_DIRECT	GO:0051092~positive regulation of NF-kappaB transcription factor activity	5	2.71739	0.0241231	S100A8, NPM1, S100A9, LTF, PRDX3	139	133	16792	4.54157	1	0.589156	32.8169
GOTERM_BP_DIRECT	GO:0032602~chemokine production	2	1.08696	0.024454	S100A8, S100A9	139	3	16792	80.5372	1	0.583906	33.187
GOTERM_BP_DIRECT	GO:0030185~nitric oxide transport	2	1.08696	0.024454	EDN1, HBB	139	3	16792	80.5372	1	0.583906	33.187
GOTERM_BP_DIRECT	GO:0002931~response to ischemia	3	1.63043	0.029982	EGR1, HSPD1, FAIM2	139	33	16792	10.9823	1	0.649701	39.0939
GOTERM_BP_DIRECT	GO:0006919~activation of cysteine-type endopeptidase activity involved in apoptotic process	4	2.17391	0.03098	S100A8, VCP, S100A9, HSPD1	139	83	16792	5.82196	1	0.652122	40.1066
GOTERM_BP_DIRECT	GO:0045944~positive regulation of transcription from RNA polymerase II promoter	15	8.15217	0.0310137	EGR1, EDN1, FOSB, JUNB, PARK7, NKX6-1, CXCL10, ZBTB38, FOS, DDX17, HOXA5, NFAT5, CREB3L1, TOP2A, NR1H3	139	981	16792	1.84718	1	0.642981	40.1405
GOTERM_BP_DIRECT	GO:0002793~positive regulation of peptide secretion	2	1.08696	0.0324726	S100A8, S100A9	139	4	16792	60.4029	1	0.650847	41.5918
GOTERM_BP_DIRECT	GO:0018119~peptidyl-cysteine S-nitrosylation	2	1.08696	0.0324726	S100A8, ADH5	139	4	16792	60.4029	1	0.650847	41.5918
GOTERM_BP_DIRECT	GO:0032119~sequestering of zinc ion	2	1.08696	0.0324726	S100A8, S100A9	139	4	16792	60.4029	1	0.650847	41.5918
GOTERM_BP_DIRECT	GO:2001205~negative regulation of osteoclast development	2	1.08696	0.0324726	FBN1, LTF	139	4	16792	60.4029	1	0.650847	41.5918
GOTERM_BP_DIRECT	GO:0071902~positive regulation of protein serine/threonine kinase activity	3	1.63043	0.03343	HSP90AB1, LTF, CALM1	139	35	16792	10.3548	1	0.65263	42.5261
GOTERM_BP_DIRECT	GO:0007339~binding of sperm to zona pellucida	3	1.63043	0.03343	OVGP1, TCP1, CCT8	139	35	16792	10.3548	1	0.65263	42.5261
GOTERM_BP_DIRECT	GO:1901998~toxin transport	3	1.63043	0.0352094	TCP1, CCT8, HSPA5	139	36	16792	10.0671	1	0.663154	44.2255
GOTERM_BP_DIRECT	GO:0009409~response to cold	3	1.63043	0.0352094	FOS, HSPD1, CXCL10	139	36	16792	10.0671	1	0.663154	44.2255
GOTERM_BP_DIRECT	GO:0035094~response to nicotine	3	1.63043	0.0370248	PENK, EDN1, NKX6-1	139	37	16792	9.79506	1	0.673286	45.9106
GOTERM_BP_DIRECT	GO:0030049~muscle filament sliding	3	1.63043	0.0388755	VIM, TPM1, TPM4	139	38	16792	9.5373	1	0.683043	47.5792
GOTERM_BP_DIRECT	GO:0050819~negative regulation of coagulation	2	1.08696	0.0404259	ANXA5, ANXA4	139	5	16792	48.3223	1	0.689383	48.9396
GOTERM_BP_DIRECT	GO:0032570~response to progesterone	3	1.63043	0.0407608	FOS, FOSB, NR1H3	139	39	16792	9.29275	1	0.684455	49.2292
GOTERM_BP_DIRECT	GO:0000302~response to reactive oxygen species	3	1.63043	0.0407608	P4HB, PRDX2, PRDX3	139	39	16792	9.29275	1	0.684455	49.2292
GOTERM_BP_DIRECT	GO:0045071~negative regulation of viral genome replication	3	1.63043	0.04268	APOBEC3A, LTF, RSAD2	139	40	16792	9.06043	1	0.693716	50.8587
GOTERM_BP_DIRECT	GO:0006986~response to unfolded protein	3	1.63043	0.0466174	HSP90AB1, HSPB1, HSPD1	139	42	16792	8.62898	1	0.718625	54.0493
GOTERM_BP_DIRECT	GO:0051607~defense response to virus	5	2.71739	0.0472956	APOBEC3A, OPRK1, RSAD2, GBP1, CXCL10	139	165	16792	3.66078	1	0.716546	54.5789
GOTERM_BP_DIRECT	GO:0090036~regulation of protein kinase C signaling	2	1.08696	0.0483142	AKAP12, CAPZB	139	6	16792	40.2686	1	0.71713	55.3635
GOTERM_BP_DIRECT	GO:0032680~regulation of tumor necrosis factor production	2	1.08696	0.0483142	ZFP36, LTF	139	6	16792	40.2686	1	0.71713	55.3635
GOTERM_BP_DIRECT	GO:1903715~regulation of aerobic respiration	2	1.08696	0.0483142	VCP, OPRK1	139	6	16792	40.2686	1	0.71713	55.3635
GOTERM_BP_DIRECT	GO:0045429~positive regulation of nitric oxide biosynthetic process	3	1.63043	0.0486342	HSP90AB1, EDN1, HBB	139	43	16792	8.42831	1	0.712467	55.6074
GOTERM_BP_DIRECT	GO:0019731~antibacterial humoral response	3	1.63043	0.0506824	HLA-A, JCHAIN, LTF	139	44	16792	8.23676	1	0.72065	57.1387
GOTERM_BP_DIRECT	GO:0032870~cellular response to hormone stimulus	3	1.63043	0.0527611	FOS, FOSB, JUNB	139	45	16792	8.05372	1	0.728546	58.6421
GOTERM_BP_DIRECT	GO:0030968~endoplasmic reticulum unfolded protein response	3	1.63043	0.0527611	VCP, CREB3L1, HSPA5	139	45	16792	8.05372	1	0.728546	58.6421
GOTERM_BP_DIRECT	GO:0002576~platelet degranulation	4	2.17391	0.0530567	APOA1, TMSB4X, CALM1, VCL	139	103	16792	4.69149	1	0.723953	58.8519
GOTERM_BP_DIRECT	GO:0010595~positive regulation of endothelial cell migration	3	1.63043	0.0548698	ZNF580, EDN1, TEK	139	46	16792	7.87864	1	0.729697	60.1166
GOTERM_BP_DIRECT	GO:0042178~xenobiotic catabolic process	2	1.08696	0.0561381	GSTM1, CRYZ	139	7	16792	34.5159	1	0.731639	60.9795
GOTERM_BP_DIRECT	GO:0021762~substantia nigra development	3	1.63043	0.0613696	ACTB, HSPA5, CALM1	139	49	16792	7.39627	1	0.75748	64.357
GOTERM_BP_DIRECT	GO:1904871~positive regulation of protein localization to Cajal body	2	1.08696	0.0638982	TCP1, CCT8	139	8	16792	30.2014	1	0.765792	65.8892
GOTERM_BP_DIRECT	GO:0000288~nuclear-transcribed mRNA catabolic process, deadenylation-dependent decay	2	1.08696	0.0638982	ZFP36, ZFP36L2	139	8	16792	30.2014	1	0.765792	65.8892
GOTERM_BP_DIRECT	GO:0097011~cellular response to granulocyte macrophage colony-stimulating factor stimulus	2	1.08696	0.0638982	ZFP36, ZFP36L2	139	8	16792	30.2014	1	0.765792	65.8892
GOTERM_BP_DIRECT	GO:0042542~response to hydrogen peroxide	3	1.63043	0.0658415	PRDX3, HSPD1, HBB	139	51	16792	7.10622	1	0.7705	67.0245
GOTERM_BP_DIRECT	GO:0019233~sensory perception of pain	3	1.63043	0.0681173	PENK, OPRK1, EDN1	139	52	16792	6.96956	1	0.77668	68.3089
GOTERM_BP_DIRECT	GO:0001701~in utero embryonic development	5	2.71739	0.0684914	HSD17B2, EDN1, PTCH1, TPM1, MYH10	139	187	16792	3.2301	1	0.773037	68.5155
GOTERM_BP_DIRECT	GO:0042158~lipoprotein biosynthetic process	2	1.08696	0.0715949	P4HB, APOA1	139	9	16792	26.8457	1	0.782961	70.1813
GOTERM_BP_DIRECT	GO:1904851~positive regulation of establishment of protein localization to telomere	2	1.08696	0.0715949	TCP1, CCT8	139	9	16792	26.8457	1	0.782961	70.1813
GOTERM_BP_DIRECT	GO:0098609~cell-cell adhesion	6	3.26087	0.0730569	HSP90AB1, CCT8, HSPA5, CAPZB, TJP2, PARK7	139	271	16792	2.67467	1	0.784614	70.9371
GOTERM_BP_DIRECT	GO:0051006~positive regulation of lipoprotein lipase activity	2	1.08696	0.0792289	APOA1, NR1H3	139	10	16792	24.1612	1	0.806877	73.9336
GOTERM_BP_DIRECT	GO:2001222~regulation of neuron migration	2	1.08696	0.0792289	FLRT2, NKX6-1	139	10	16792	24.1612	1	0.806877	73.9336
GOTERM_BP_DIRECT	GO:0045793~positive regulation of cell size	2	1.08696	0.0792289	HSP90AB1, EDN1	139	10	16792	24.1612	1	0.806877	73.9336
GOTERM_BP_DIRECT	GO:0045723~positive regulation of fatty acid biosynthetic process	2	1.08696	0.0792289	APOA1, NR1H3	139	10	16792	24.1612	1	0.806877	73.9336
GOTERM_BP_DIRECT	GO:0070301~cellular response to hydrogen peroxide	3	1.63043	0.0798713	LCN2, ZNF580, PARK7	139	57	16792	6.3582	1	0.804622	74.2283
GOTERM_BP_DIRECT	GO:0007155~cell adhesion	8	4.34783	0.0846145	HAPLN1, COL6A2, CDHR5, VCAN, MFAP4, NTM, VCL, MYH10	139	459	16792	2.10555	1	0.818757	76.309
GOTERM_BP_DIRECT	GO:0009612~response to mechanical stimulus	3	1.63043	0.0847377	PTCH1, FOSB, JUNB	139	59	16792	6.14267	1	0.814554	76.3609
GOTERM_BP_DIRECT	GO:0002523~leukocyte migration involved in inflammatory response	2	1.08696	0.0868004	S100A8, S100A9	139	11	16792	21.9647	1	0.817776	77.2139
GOTERM_BP_DIRECT	GO:0035108~limb morphogenesis	2	1.08696	0.0868004	PTCH1, PCSK5	139	11	16792	21.9647	1	0.817776	77.2139
GOTERM_BP_DIRECT	GO:0034145~positive regulation of toll-like receptor 4 signaling pathway	2	1.08696	0.0868004	LTF, NR1H3	139	11	16792	21.9647	1	0.817776	77.2139
GOTERM_BP_DIRECT	GO:0006950~response to stress	3	1.63043	0.0896919	HSP90AB1, NPM1, EIF1	139	61	16792	5.94127	1	0.823854	78.3611
GOTERM_BP_DIRECT	GO:0016525~negative regulation of angiogenesis	3	1.63043	0.0922006	HOXA5, TEK, CXCL10	139	62	16792	5.84544	1	0.828282	79.3123
GOTERM_BP_DIRECT	GO:0006954~inflammatory response	7	3.80435	0.0927317	FOS, S100A8, ZNF580, S100A9, CCL19, PARK7, CXCL10	139	379	16792	2.23124	1	0.825808	79.5085
GOTERM_BP_DIRECT	GO:1990440~positive regulation of transcription from RNA polymerase II promoter in response to endoplasmic reticulum stress	2	1.08696	0.0943102	CREB3L1, HSPA5	139	12	16792	20.1343	1	0.826947	80.0816
GOTERM_BP_DIRECT	GO:0003279~cardiac septum development	2	1.08696	0.0943102	PCSK5, MYH10	139	12	16792	20.1343	1	0.826947	80.0816
GOTERM_BP_DIRECT	GO:0061158~3'-UTR-mediated mRNA destabilization	2	1.08696	0.0943102	ZFP36, ZFP36L2	139	12	16792	20.1343	1	0.826947	80.0816
GOTERM_BP_DIRECT	GO:0043524~negative regulation of neuron apoptotic process	4	2.17391	0.095061	HSP90AB1, HSPD1, PARK7, FAIM2	139	132	16792	3.66078	1	0.825288	80.3488
GOTERM_BP_DIRECT	GO:0007165~signal transduction	15	8.15217	0.09577	PDIA3, PPP1R12B, PHB, S100A9, ANXA5, ANXA4, SMC3, CXCL10, PENK, GNB1, PDE5A, TEK, NPM1, NFAT5, PAG1	139	1161	16792	1.5608	1	0.823519	80.5981
GOTERM_BP_DIRECT	GO:0006914~autophagy	4	2.17391	0.0967592	S100A8, VCP, S100A9, PARK7	139	133	16792	3.63326	1	0.82272	80.941
GOTERM_BP_DIRECT	GO:0060337~type I interferon signaling pathway	3	1.63043	0.0972787	EGR1, HLA-A, RSAD2	139	64	16792	5.66277	1	0.82038	81.1187
GOTERM_BP_DIRECT	GO:0008217~regulation of blood pressure	3	1.63043	0.0998471	ACTA2, EDN1, HBB	139	65	16792	5.57565	1	0.824794	81.975
Category	Term	Count	%	PValue	Genes	List Total	Pop Hits	Pop Total	Fold Enrichment	Bonferroni	Benjamini	FDR
GOTERM_CC_DIRECT	GO:0070062~extracellular exosome	57	30.9783	1.14859e-12	HSP90AB1, S100A8, PDIA3, S100A9, RPLP2, PRDX2, PRDX3, VCL, ACTR3, APOA1, CD46, LTF, GATM, ACTA2, HLA-A, MGP, CDHR5, SLC26A4, RPS17, GNB1, HSPB1, PCYOX1, MFAP4, MVP, BPIFB1, GANAB, VIM, JCHAIN, ADH5, CAPZB, TPM4, TUBB, COL6A2, HSPA5, SCNN1A, HBB, HSPA9, MLLT3, ACTB, FLRT2, P4HB, TCP1, PHB, FBN1, ANXA5, CRYZ, ANXA4, PARK7, NKX6-1, LCN2, VCP, CCT8, CP, HSPD1, MUC5B, MYH10, CALM1	140	2811	18224	2.63955	3.29659e-10	3.29659e-10	1.52456e-09
GOTERM_CC_DIRECT	GO:0005925~focal adhesion	19	10.3261	1.09057e-09	ACTB, P4HB, FLRT2, PDIA3, VIM, AKAP12, RPLP2, ANXA5, PALLD, TPM4, VCL, ACTR3, RPS17, CD46, TEK, NPM1, HSPB1, HSPA5, HSPA9	140	391	18224	6.32547	3.12993e-07	1.56496e-07	1.44748e-06
GOTERM_CC_DIRECT	GO:0031012~extracellular matrix	16	8.69565	8.1265e-09	P4HB, HAPLN1, GANAB, FBN1, VIM, S100A9, MGP, TUBB, RPS17, COL6A2, HSPB1, VCAN, HSPA5, HSPD1, MFAP4, HSPA9	140	296	18224	7.03629	2.3323e-06	7.77435e-07	1.07861e-05
GOTERM_CC_DIRECT	GO:0043209~myelin sheath	12	6.52174	2.36276e-08	ACTB, TCP1, PDIA3, VCP, GNB1, IMMT, PHB, PRDX3, HSPD1, HSPA5, NDUFS1, HSPA9	140	152	18224	10.2767	6.78109e-06	1.69528e-06	3.13602e-05
GOTERM_CC_DIRECT	GO:0005576~extracellular region	31	16.8478	3.44902e-06	BPIFB1, S100A8, EDN1, S100A9, JCHAIN, CXCL10, VCL, OLFML1, TUBB, APOA1, TEK, COL6A2, LTF, HBB, P4HB, HAPLN1, OVGP1, CRISP2, FBN1, CCL19, CD163, LCN2, CLEC18B, PENK, TMSB4X, VCAN, CP, MFAP4, ABO, GBP1, CALM1	140	1610	18224	2.50641	0.000989379	0.000197954	0.00457768
GOTERM_CC_DIRECT	GO:0005856~cytoskeleton	14	7.6087	5.39383e-06	ACTB, TUBB, S100A8, S100A9, VIM, PKP4, TEK, AKAP12, HSPB1, TPM1, CAPZB, TPM4, MVP, VCL	140	371	18224	4.91213	0.00154684	0.000257972	0.00715884
GOTERM_CC_DIRECT	GO:0005829~cytosol	48	26.087	7.29008e-06	CDK19, HSP90AB1, PPFIA4, S100A8, GRAP, PPP1R12B, S100A9, VIM, ADH5, RPLP2, PRDX2, PRDX3, TPM1, CAPZB, GSTM5, TPM4, CALB2, VCL, GSTM1, ACTR3, FOS, ZFP36L2, APOA1, NPM1, HBB, ACTB, ZFP36, OVGP1, TCP1, ACTA2, CRYZ, PARK7, SMC3, LCN2, NEDD1, DHFR, VCP, RPS17, RIOK3, GNB1, CCT8, PDE5A, HSPB1, HSPD1, TJP2, GBP1, MYH10, CALM1	140	3315	18224	1.88484	0.00209007	0.00029885	0.00967548
GOTERM_CC_DIRECT	GO:0005623~cell	7	3.80435	0.000117	LCN2, P4HB, PDIA3, DIO2, PRDX2, CP, VCL	140	100	18224	9.112	0.0330235	0.00418884	0.15518
GOTERM_CC_DIRECT	GO:0044297~cell body	6	3.26087	0.000118337	TUBB, TCP1, ACTA2, GNB1, CCT8, PARK7	140	63	18224	12.3973	0.0333945	0.00376676	0.156952
GOTERM_CC_DIRECT	GO:0005615~extracellular space	23	12.5	0.000546559	ACTB, FLRT2, BPIFB1, S100A8, ACTA2, CRISP2, FBN1, EDN1, S100A9, JCHAIN, CCL19, CXCL10, LCN2, APOA1, COL6A2, LTF, HSPB1, WFDC1, VCAN, CP, HSPD1, PCSK5, MUC5B	140	1347	18224	2.22267	0.145215	0.0155681	0.723004
GOTERM_CC_DIRECT	GO:0005903~brush border	5	2.71739	0.00113517	ACTR3, CDHR5, CAPZB, VCL, MYH10	140	60	18224	10.8476	0.27818	0.0291997	1.49623
GOTERM_CC_DIRECT	GO:0005884~actin filament	5	2.71739	0.0015305	TEK, PALLD, TPM1, CAPZB, TPM4	140	65	18224	10.0132	0.355699	0.0359696	2.01242
GOTERM_CC_DIRECT	GO:0009986~cell surface	12	6.52174	0.00295686	HSP90AB1, PPFIA4, APOA1, PDIA3, CD46, PHB, TEK, HLA-A, LTF, HSPD1, HSPA5, ANXA4	140	542	18224	2.88202	0.572532	0.0632839	3.85413
GOTERM_CC_DIRECT	GO:0072562~blood microparticle	6	3.26087	0.00621251	ACTB, APOA1, JCHAIN, CP, HBB, ZBTB38	140	152	18224	5.13835	0.832798	0.11993	7.93857
GOTERM_CC_DIRECT	GO:1903561~extracellular vesicle	4	2.17391	0.00655124	APOA1, GNB1, COL6A2, VCL	140	50	18224	10.4137	0.848382	0.118173	8.35418
GOTERM_CC_DIRECT	GO:0015629~actin cytoskeleton	7	3.80435	0.00658168	ACTR3, ACTA2, PPP1R12B, PALLD, CAPZB, VCL, MYH10	140	218	18224	4.17982	0.849709	0.111703	8.39144
GOTERM_CC_DIRECT	GO:0042470~melanosome	5	2.71739	0.00747881	HSP90AB1, P4HB, GANAB, PDIA3, HSPA5	140	101	18224	6.44413	0.884037	0.119032	9.48342
GOTERM_CC_DIRECT	GO:0001725~stress fiber	4	2.17391	0.00810962	TEK, TPM1, TPM4, MYH10	140	54	18224	9.64233	0.903378	0.121756	10.244
GOTERM_CC_DIRECT	GO:0030863~cortical cytoskeleton	3	1.63043	0.0120738	ACTB, CAPZB, TPM4	140	22	18224	17.7506	0.969385	0.167638	14.8901
GOTERM_CC_DIRECT	GO:0016020~membrane	27	14.6739	0.0150184	HSP90AB1, GANAB, RPLP2, CAPZB, G6PC3, TPM4, ACTR3, FOS, DDX17, NPM1, CREB3L1, HSPA5, NDUFS1, ACTB, IMMT, PHB, CDHR3, HLA-A, ANXA5, CD163, DIO2, RPS17, GNB1, VCAN, HSPD1, ABO, MVP	140	2200	18224	1.59756	0.987002	0.19519	18.1963
GOTERM_CC_DIRECT	GO:0005788~endoplasmic reticulum lumen	6	3.26087	0.0159416	P4HB, APOA1, GANAB, PDIA3, COL6A2, HSPA5	140	192	18224	4.06786	0.990069	0.19718	19.2081
GOTERM_CC_DIRECT	GO:0005758~mitochondrial intermembrane space	4	2.17391	0.0189882	GATM, CHCHD5, NDUFS1, PARK7	140	74	18224	7.03629	0.995921	0.221271	22.4656
GOTERM_CC_DIRECT	GO:0030529~intracellular ribonucleoprotein complex	5	2.71739	0.020391	ACTB, ZFP36, ZFP36L2, NPM1, MVP	140	136	18224	4.78571	0.997295	0.226689	23.9243
GOTERM_CC_DIRECT	GO:0045121~membrane raft	6	3.26087	0.0209254	TEK, HSPD1, PARK7, PAG1, FAIM2, VCL	140	206	18224	3.7914	0.997687	0.223445	24.4733
GOTERM_CC_DIRECT	GO:0005886~plasma membrane	43	23.3696	0.0227733	FXYD1, S100A8, ADCY7, PPP1R12B, OPRK1, S100A9, VIM, AKAP12, OR1L4, KCNK13, VCL, APOA1, CD46, TEK, HSPA5, SCNN1A, PAG1, ACTB, FLRT2, PHB, HLA-A, CDHR3, CDHR5, PALLD, ANXA4, PARK7, CD163, SLC26A4, GRM4, NEDD1, PENK, DIO2, GNB1, PKP4, HSPB1, PTCH1, PCYOX1, HSPD1, TJP2, NTM, GBP1, MYH10, CALM1	140	4121	18224	1.35826	0.998655	0.23238	26.3436
GOTERM_CC_DIRECT	GO:0031941~filamentous actin	3	1.63043	0.0232448	TMSB4X, TPM1, TPM4	140	31	18224	12.5972	0.998829	0.228652	26.8139
GOTERM_CC_DIRECT	GO:0005862~muscle thin filament tropomyosin	2	1.08696	0.0301644	TPM1, TPM4	140	4	18224	65.0857	0.999848	0.277886	33.404
GOTERM_CC_DIRECT	GO:0030027~lamellipodium	5	2.71739	0.0341497	ACTR3, ACTA2, PALLD, CAPZB, MYH10	140	160	18224	4.06786	0.999953	0.299633	36.9461
GOTERM_CC_DIRECT	GO:0043005~neuron projection	6	3.26087	0.0353151	FLRT2, FOS, OPRK1, VIM, CALB2, PARK7	140	237	18224	3.29548	0.999967	0.2994	37.9484
GOTERM_CC_DIRECT	GO:0030017~sarcomere	3	1.63043	0.0356102	TPM1, CAPZB, CALM1	140	39	18224	10.0132	0.99997	0.293113	38.1999
GOTERM_CC_DIRECT	GO:0005913~cell-cell adherens junction	7	3.80435	0.0375663	HSP90AB1, CCT8, HSPA5, CAPZB, TJP2, PARK7, VCL	140	323	18224	2.82105	0.999983	0.29847	39.8431
GOTERM_CC_DIRECT	GO:0043234~protein complex	8	4.34783	0.0387141	ACTB, TUBB, ACTA2, COL6A2, LTF, HSPD1, TOP2A, VCL	140	412	18224	2.5276	0.999988	0.298207	40.7884
GOTERM_CC_DIRECT	GO:0005911~cell-cell junction	5	2.71739	0.0428294	ACTR3, FLRT2, PKP4, TEK, VCL	140	172	18224	3.78405	0.999997	0.316616	44.0659
GOTERM_CC_DIRECT	GO:0000922~spindle pole	4	2.17391	0.0508371	NEDD1, PKP4, SMC3, CALM1	140	109	18224	4.77693	1	0.356232	49.9677
GOTERM_CC_DIRECT	GO:0005578~proteinaceous extracellular matrix	6	3.26087	0.054655	FLRT2, HAPLN1, FBN1, COL6A2, MGP, VCAN	140	268	18224	2.91429	1	0.369274	52.5739
GOTERM_CC_DIRECT	GO:0031526~brush border membrane	3	1.63043	0.0577768	SLC26A4, HSP90AB1, CDHR5	140	51	18224	7.65714	1	0.377774	54.611
GOTERM_CC_DIRECT	GO:0000506~glycosylphosphatidylinositol-N-acetylglucosaminyltransferase (GPI-GnT) complex	2	1.08696	0.0594252	PIGC, PIGP	140	8	18224	32.5429	1	0.378246	55.6537
GOTERM_CC_DIRECT	GO:0030018~Z disc	4	2.17391	0.0615752	PPP1R12B, HSPB1, PALLD, CAPZB	140	118	18224	4.41259	1	0.38121	56.9804
GOTERM_CC_DIRECT	GO:0005832~chaperonin-containing T-complex	2	1.08696	0.0666024	TCP1, CCT8	140	9	18224	28.927	1	0.397827	59.9407
GOTERM_CC_DIRECT	GO:0002199~zona pellucida receptor complex	2	1.08696	0.0666024	TCP1, CCT8	140	9	18224	28.927	1	0.397827	59.9407
GOTERM_CC_DIRECT	GO:0001527~microfibril	2	1.08696	0.0737253	FBN1, MFAP4	140	10	18224	26.0343	1	0.422758	63.8135
GOTERM_CC_DIRECT	GO:0030496~midbody	4	2.17391	0.0760048	PKP4, PTCH1, HSPA5, MYH10	140	129	18224	4.03632	1	0.424974	64.9778
GOTERM_CC_DIRECT	GO:0034663~endoplasmic reticulum chaperone complex	2	1.08696	0.0807941	P4HB, HSPA5	140	11	18224	23.6675	1	0.437675	67.312
GOTERM_CC_DIRECT	GO:0005769~early endosome	5	2.71739	0.0983103	APOA1, PHB, PRDX3, HSPD1, ST8SIA2	140	229	18224	2.84217	1	0.498776	74.6787
Category	Term	Count	%	PValue	Genes	List Total	Pop Hits	Pop Total	Fold Enrichment	Bonferroni	Benjamini	FDR
GOTERM_MF_DIRECT	GO:0051082~unfolded protein binding	7	3.80435	0.000274694	HSP90AB1, TCP1, CCT8, NPM1, HSPD1, HSPA5, HSPA9	138	110	16881	7.78439	0.0973992	0.0973992	0.37858
GOTERM_MF_DIRECT	GO:0005515~protein binding	92	50	0.000434809	HSP90AB1, PDIA3, S100A8, TAF1D, ZNF580, EDN1, S100A9, RPLP2, PRDX3, GSTM5, ZBTB38, CXCL10, VCL, ACTR3, FOS, APOBEC3A, DDX17, APOA1, CD46, PQBP1, CREB3L1, LTF, CDK10, TOP2A, NDUFS1, PAG1, S100A2, EGR1, ZFP36, SOX13, HLA-A, FAM118A, MGP, CDHR5, FAM76B, PALLD, JUNB, CD163, GNB1, RIOK3, HSPB1, VCAN, TMSB4X, MFAP4, GBP1, MVP, PPFIA4, GRAP, TDRD7, OPRK1, PPP1R12B, VIM, AKAP12, RSAD2, TPM1, TPM4, ZFP36L…	138	8785	16881	1.28105	0.149745	0.0779073	0.598635
GOTERM_MF_DIRECT	GO:0044822~poly(A) RNA binding	21	11.413	0.000781107	ZFP36, HSP90AB1, P4HB, TCP1, GANAB, PDIA3, IMMT, HLA-A, SF3A2, ZFP36L2, DDX17, VCP, RPS17, RAVER1, NPM1, HSPB1, EIF1, TMSB4X, HSPD1, TOP2A, HSPA9	138	1129	16881	2.27533	0.252833	0.0925852	1.07303
GOTERM_MF_DIRECT	GO:0019899~enzyme binding	10	5.43478	0.00159644	GSTM1, ZFP36, CDK19, P4HB, APOA1, PHB, HSPA5, TOP2A, PARK7, GBP1	138	333	16881	3.67346	0.44896	0.13842	2.18168
GOTERM_MF_DIRECT	GO:0005200~structural constituent of cytoskeleton	6	3.26087	0.00202605	ACTB, ACTR3, TUBB, VIM, TPM1, NEFM	138	110	16881	6.67233	0.530685	0.140407	2.76119
GOTERM_MF_DIRECT	GO:0005201~extracellular matrix structural constituent	5	2.71739	0.00214252	HAPLN1, FBN1, MGP, VCAN, MUC5B	138	67	16881	9.12881	0.550679	0.124829	2.91776
GOTERM_MF_DIRECT	GO:0001077~transcriptional activator activity, RNA polymerase II core promoter proximal region sequence-specific binding	8	4.34783	0.0031593	EGR1, FOS, HOXA5, NFAT5, CREB3L1, FOSB, JUNB, NR1H3	138	236	16881	4.14665	0.692808	0.155163	4.27462
GOTERM_MF_DIRECT	GO:0005509~calcium ion binding	14	7.6087	0.00557707	S100A8, FBN1, S100A9, CDHR3, MGP, CDHR5, ANXA5, ANXA4, CALB2, TPM4, VCAN, HSPA5, CALM1, S100A2	138	717	16881	2.38851	0.875826	0.229533	7.43076
GOTERM_MF_DIRECT	GO:0031625~ubiquitin protein ligase binding	8	4.34783	0.00900493	TUBB, TCP1, DIO2, VCP, HSPD1, HSPA5, HSPA9, VCL	138	287	16881	3.40979	0.965749	0.312638	11.7403
GOTERM_MF_DIRECT	GO:0019901~protein kinase binding	9	4.8913	0.0116977	ZFP36, HSP90AB1, ACTA2, PPP1R12B, NPM1, HSPB1, PRDX3, MVP, CALM1	138	376	16881	2.92802	0.987587	0.355253	14.9944
GOTERM_MF_DIRECT	GO:0042802~identical protein binding	13	7.06522	0.0188726	ACTB, APOA1, VCP, VIM, FAM118A, HSPB1, PRDX3, GSTM5, ANXA4, PARK7, S100A2, GBP1, MVP	138	749	16881	2.12315	0.99918	0.475897	23.1295
GOTERM_MF_DIRECT	GO:0051015~actin filament binding	5	2.71739	0.0226019	ACTR3, TPM1, CAPZB, TPM4, MYH10	138	132	16881	4.63356	0.999802	0.508652	27.0667
GOTERM_MF_DIRECT	GO:0000978~RNA polymerase II core promoter proximal region sequence-specific DNA binding	8	4.34783	0.0258535	ACTB, FOS, HOXA5, NFAT5, FOSB, JUNB, NKX6-1, NR1H3	138	355	16881	2.75664	0.999943	0.528367	30.3462
GOTERM_MF_DIRECT	GO:0098641~cadherin binding involved in cell-cell adhesion	7	3.80435	0.0310381	HSP90AB1, CCT8, HSPA5, CAPZB, TJP2, PARK7, VCL	138	290	16881	2.9527	0.999992	0.568311	35.2934
GOTERM_MF_DIRECT	GO:0035662~Toll-like receptor 4 binding	2	1.08696	0.0320723	S100A8, S100A9	138	4	16881	61.163	0.999995	0.555409	36.2404
GOTERM_MF_DIRECT	GO:0050544~arachidonic acid binding	2	1.08696	0.0399295	S100A8, S100A9	138	5	16881	48.9304	1	0.61324	43.0263
GOTERM_MF_DIRECT	GO:0017176~phosphatidylinositol N-acetylglucosaminyltransferase activity	2	1.08696	0.0399295	PIGC, PIGP	138	5	16881	48.9304	1	0.61324	43.0263
GOTERM_MF_DIRECT	GO:0008379~thioredoxin peroxidase activity	2	1.08696	0.0399295	PRDX2, PRDX3	138	5	16881	48.9304	1	0.61324	43.0263
GOTERM_MF_DIRECT	GO:0015485~cholesterol binding	3	1.63043	0.0436362	APOA1, PTCH1, NR1H3	138	41	16881	8.95069	1	0.624293	45.9892
GOTERM_MF_DIRECT	GO:0003713~transcription coactivator activity	6	3.26087	0.051726	DDX17, NPM1, PQBP1, JUNB, PARK7, NR1H3	138	248	16881	2.9595	1	0.667327	51.9664
GOTERM_MF_DIRECT	GO:0005524~ATP binding	19	10.3261	0.0584559	ACTB, HSP90AB1, CDK19, TCP1, ADCY7, ACTA2, SMC3, ACTR3, DDX17, VCP, RIOK3, TEK, CCT8, CDK10, HSPA5, HSPD1, TOP2A, HSPA9, MYH10	138	1495	16881	1.55465	1	0.693485	56.4648
GOTERM_MF_DIRECT	GO:0003730~mRNA 3'-UTR binding	3	1.63043	0.0600308	ZFP36, ZFP36L2, CRYZ	138	49	16881	7.48935	1	0.684812	57.4595
GOTERM_MF_DIRECT	GO:0030235~nitric-oxide synthase regulator activity	2	1.08696	0.0631232	HSP90AB1, CALM1	138	8	16881	30.5815	1	0.68593	59.3515
GOTERM_MF_DIRECT	GO:0030957~Tat protein binding	2	1.08696	0.0707302	ACTB, NPM1	138	9	16881	27.1836	1	0.71169	63.6787
GOTERM_MF_DIRECT	GO:0003779~actin binding	6	3.26087	0.076262	PALLD, TPM1, CAPZB, GBP1, VCL, MYH10	138	278	16881	2.64013	1	0.723757	66.5526
GOTERM_MF_DIRECT	GO:0003729~mRNA binding	4	2.17391	0.081539	ZFP36, DHFR, TDRD7, PARK7	138	125	16881	3.91443	1	0.733374	69.0963
GOTERM_MF_DIRECT	GO:0035925~mRNA 3'-UTR AU-rich region binding	2	1.08696	0.0857606	ZFP36, ZFP36L2	138	11	16881	22.2411	1	0.73757	71.0007
GOTERM_MF_DIRECT	GO:0004859~phospholipase inhibitor activity	2	1.08696	0.0857606	ANXA5, ANXA4	138	11	16881	22.2411	1	0.73757	71.0007
GOTERM_MF_DIRECT	GO:0050786~RAGE receptor binding	2	1.08696	0.0857606	S100A8, S100A9	138	11	16881	22.2411	1	0.73757	71.0007
GOTERM_MF_DIRECT	GO:0003725~double-stranded RNA binding	3	1.63043	0.087802	HSP90AB1, VIM, HSPD1	138	61	16881	6.01604	1	0.732433	71.882
GOTERM_MF_DIRECT	GO:0019904~protein domain specific binding	5	2.71739	0.0894032	TUBB, VCP, HSPA5, TJP2, CALM1	138	208	16881	2.94053	1	0.725781	72.5558
GOTERM_MF_DIRECT	GO:0001948~glycoprotein binding	3	1.63043	0.0977677	HSP90AB1, VIM, HSPA5	138	65	16881	5.64582	1	0.746033	75.8388
Category	Term	Count	%	PValue	Genes	List Total	Pop Hits	Pop Total	Fold Enrichment	Bonferroni	Benjamini	FDR
KEGG_PATHWAY	hsa04915:Estrogen signaling pathway	5	2.71739	0.0312433	HSP90AB1, FOS, ADCY7, CREB3L1, CALM1	84	99	6879	4.136	0.995169	0.995169	32.055
KEGG_PATHWAY	hsa04668:TNF signaling pathway	5	2.71739	0.0398733	FOS, EDN1, CREB3L1, JUNB, CXCL10	84	107	6879	3.82677	0.998926	0.967221	39.0685
KEGG_PATHWAY	hsa05031:Amphetamine addiction	4	2.17391	0.0450214	FOS, CREB3L1, FOSB, CALM1	84	66	6879	4.9632	0.999565	0.924205	42.9293
KEGG_PATHWAY	hsa04918:Thyroid hormone synthesis	4	2.17391	0.0520624	SLC26A4, ADCY7, CREB3L1, HSPA5	84	70	6879	4.67959	0.999874	0.894135	47.8465
KEGG_PATHWAY	hsa04141:Protein processing in endoplasmic reticulum	6	3.26087	0.0528597	HSP90AB1, P4HB, GANAB, PDIA3, VCP, HSPA5	84	169	6879	2.90744	0.999891	0.838742	48.3781
KEGG_PATHWAY	hsa05206:MicroRNAs in cancer	8	4.34783	0.0564173	MIR206, MIR363, VIM, MIR27A, TPM1, MIR483, MIR23B, MIR199B	84	286	6879	2.29071	0.999942	0.803284	50.69
KEGG_PATHWAY	hsa00980:Metabolism of xenobiotics by cytochrome P450	4	2.17391	0.059604	GSTM1, ADH5, EPHX1, GSTM5	84	74	6879	4.42664	0.999967	0.771199	52.6798
KEGG_PATHWAY	hsa05204:Chemical carcinogenesis	4	2.17391	0.0718202	GSTM1, ADH5, EPHX1, GSTM5	84	80	6879	4.09464	0.999996	0.790938	59.6442
KEGG_PATHWAY	hsa05414:Dilated cardiomyopathy	4	2.17391	0.0805406	ACTB, ADCY7, TPM1, TPM4	84	84	6879	3.89966	0.999999	0.791419	64.0257
KEGG_PATHWAY	hsa04261:Adrenergic signaling in cardiomyocytes	5	2.71739	0.0848651	ADCY7, CREB3L1, TPM1, TPM4, CALM1	84	138	6879	2.96713	1	0.774602	66.0325
KEGG_PATHWAY	hsa04024:cAMP signaling pathway	6	3.26087	0.0903223	FXYD1, FOS, ADCY7, CREB3L1, PTCH1, CALM1	84	198	6879	2.4816	1	0.76444	68.4182

## Sheet: S_phase
Category	Term	Count	%	PValue	Genes	List Total	Pop Hits	Pop Total	Fold Enrichment	Bonferroni	Benjamini	FDR
GOTERM_BP_DIRECT	GO:0006928~movement of cell or subcellular component	8	10.3896	8.11488e-08	ACTB, TUBB, VIM, HSPB1, CAPZB, TPM4, TPM3, VCL	73	86	16792	21.3979	5.8182e-05	5.8182e-05	0.00012277
GOTERM_BP_DIRECT	GO:0006457~protein folding	9	11.6883	9.94962e-07	HSP90AB1, TCP1, HSP90AA1, GANAB, PDIA3, GNB1, CCT8, HSPA8, HSPA9	73	180	16792	11.5014	0.000713133	0.00035663	0.00150527
GOTERM_BP_DIRECT	GO:0098609~cell-cell adhesion	10	12.987	2.27749e-06	HSP90AB1, RPS26, CCT8, HSPA5, SFN, YWHAE, CAPZB, PARK7, HSPA8, ANXA2	73	271	16792	8.4881	0.00163163	0.000544174	0.00344558
GOTERM_BP_DIRECT	GO:0030198~extracellular matrix organization	8	10.3896	2.05729e-05	LAMA2, COL18A1, COL4A2, ELN, COL6A2, ITGB4, COL5A2, FN1	73	196	16792	9.38887	0.0146427	0.00368094	0.0311203
GOTERM_BP_DIRECT	GO:0070527~platelet aggregation	5	6.49351	2.79056e-05	ACTB, TYRO3, PDGFRA, HSPB1, VCL	73	41	16792	28.0521	0.0198098	0.00399373	0.0422103
GOTERM_BP_DIRECT	GO:0006986~response to unfolded protein	5	6.49351	3.07435e-05	HSP90AB1, HSP90AA1, HSPB1, HSPD1, HSPA8	73	42	16792	27.3842	0.0218022	0.00366716	0.0465018
GOTERM_BP_DIRECT	GO:0043066~negative regulation of apoptotic process	10	12.987	0.000136348	DUSP1, HSPB1, PRDX2, HSPD1, PRDX3, HSPA5, ANXA5, ANXA4, PARK7, HSPA9	73	455	16792	5.05555	0.0931412	0.0138698	0.206084
GOTERM_BP_DIRECT	GO:0007155~cell adhesion	10	12.987	0.000145629	LAMA2, ALCAM, COL18A1, TYRO3, COL6A2, ITGB4, PTK7, DST, FN1, VCL	73	459	16792	5.01149	0.0991565	0.0129682	0.220097
GOTERM_BP_DIRECT	GO:0050821~protein stabilization	6	7.79221	0.000293136	HSP90AB1, TCP1, HSP90AA1, CCT8, HSPD1, PARK7	73	136	16792	10.1483	0.189585	0.0230859	0.442569
GOTERM_BP_DIRECT	GO:0032870~cellular response to hormone stimulus	4	5.19481	0.000942578	FOS, DUSP1, IGFBP2, JUNB	73	45	16792	20.4469	0.491427	0.0653795	1.41657
GOTERM_BP_DIRECT	GO:0042026~protein refolding	3	3.8961	0.00183618	HSP90AA1, HSPD1, HSPA8	73	15	16792	46.0055	0.732264	0.112898	2.74222
GOTERM_BP_DIRECT	GO:0030574~collagen catabolic process	4	5.19481	0.00261117	COL18A1, COL4A2, COL6A2, COL5A2	73	64	16792	14.3767	0.846592	0.14463	3.8784
GOTERM_BP_DIRECT	GO:0043154~negative regulation of cysteine-type endopeptidase activity involved in apoptotic process	4	5.19481	0.00323386	NR4A1, PRDX3, SFN, YWHAE	73	69	16792	13.3349	0.901965	0.1636	4.78231
GOTERM_BP_DIRECT	GO:0034614~cellular response to reactive oxygen species	3	3.8961	0.00327691	FOS, PDGFRA, PRDX3	73	20	16792	34.5041	0.904955	0.154731	4.84451
GOTERM_BP_DIRECT	GO:1900034~regulation of cellular response to heat	4	5.19481	0.00409214	HSP90AB1, HSP90AA1, YWHAE, HSPA8	73	75	16792	12.2681	0.947139	0.177992	6.01521
GOTERM_BP_DIRECT	GO:0071353~cellular response to interleukin-4	3	3.8961	0.00470775	HSP90AB1, KEAP1, HSPA5	73	24	16792	28.7534	0.966069	0.190602	6.89031
GOTERM_BP_DIRECT	GO:0051881~regulation of mitochondrial membrane potential	3	3.8961	0.0063767	PRDX3, NDUFS1, PARK7	73	28	16792	24.6458	0.989814	0.236474	9.22464
GOTERM_BP_DIRECT	GO:0030335~positive regulation of cell migration	5	6.49351	0.00804437	COL18A1, SYNE2, PTP4A1, PDGFRA, HSPA5	73	184	16792	6.25074	0.996946	0.275106	11.5025
GOTERM_BP_DIRECT	GO:0042220~response to cocaine	3	3.8961	0.00827545	HSP90AB1, HSP90AA1, HSPD1	73	32	16792	21.5651	0.997415	0.26918	11.8139
GOTERM_BP_DIRECT	GO:0042493~response to drug	6	7.79221	0.00980488	COL18A1, FOS, HSP90AA1, HSPD1, IGFBP2, JUNB	73	304	16792	4.54001	0.999145	0.297591	13.8492
GOTERM_BP_DIRECT	GO:1901998~toxin transport	3	3.8961	0.0103959	TCP1, CCT8, HSPA5	73	36	16792	19.1689	0.999443	0.30009	14.6239
GOTERM_BP_DIRECT	GO:0009409~response to cold	3	3.8961	0.0103959	FOS, HSP90AA1, HSPD1	73	36	16792	19.1689	0.999443	0.30009	14.6239
GOTERM_BP_DIRECT	GO:0030049~muscle filament sliding	3	3.8961	0.0115368	VIM, TPM4, TPM3	73	38	16792	18.1601	0.999756	0.314893	16.1009
GOTERM_BP_DIRECT	GO:0061684~chaperone-mediated autophagy	2	2.5974	0.012809	HSP90AA1, HSPA8	73	3	16792	153.352	0.999903	0.330942	17.7198
GOTERM_BP_DIRECT	GO:0051591~response to cAMP	3	3.8961	0.0166157	FOS, DUSP1, JUNB	73	46	16792	15.0018	0.999994	0.393811	22.3914
GOTERM_BP_DIRECT	GO:0035914~skeletal muscle cell differentiation	3	3.8961	0.0187245	EGR1, FOS, NR4A1	73	49	16792	14.0833	0.999999	0.41848	24.8714
GOTERM_BP_DIRECT	GO:0021762~substantia nigra development	3	3.8961	0.0187245	ACTB, HSPA5, YWHAE	73	49	16792	14.0833	0.999999	0.41848	24.8714
GOTERM_BP_DIRECT	GO:0043524~negative regulation of neuron apoptotic process	4	5.19481	0.019098	HSP90AB1, TYRO3, HSPD1, PARK7	73	132	16792	6.97053	0.999999	0.412429	25.303
GOTERM_BP_DIRECT	GO:0042542~response to hydrogen peroxide	3	3.8961	0.0201897	DUSP1, HSPD1, PRDX3	73	51	16792	13.531	1	0.418204	26.5509
GOTERM_BP_DIRECT	GO:0034097~response to cytokine	3	3.8961	0.0209398	FOS, IFI27, JUNB	73	52	16792	13.2708	1	0.41836	27.397
GOTERM_BP_DIRECT	GO:0000086~G2/M transition of mitotic cell cycle	4	5.19481	0.0210494	TUBB, HSP90AA1, YWHAE, WEE1	73	137	16792	6.71613	1	0.409026	27.5198
GOTERM_BP_DIRECT	GO:0045040~protein import into mitochondrial outer membrane	2	2.5974	0.0212582	HSP90AA1, TOMM22	73	5	16792	92.011	1	0.401632	27.7534
GOTERM_BP_DIRECT	GO:0050819~negative regulation of coagulation	2	2.5974	0.0212582	ANXA5, ANXA4	73	5	16792	92.011	1	0.401632	27.7534
GOTERM_BP_DIRECT	GO:0048146~positive regulation of fibroblast proliferation	3	3.8961	0.0224745	PDGFRA, ANXA2, FN1	73	54	16792	12.7793	1	0.408884	29.0998
GOTERM_BP_DIRECT	GO:0010659~cardiac muscle cell apoptotic process	2	2.5974	0.0254561	HSP90AA1, GNB1	73	6	16792	76.6758	1	0.438846	32.302
GOTERM_BP_DIRECT	GO:0007165~signal transduction	11	14.2857	0.0257906	ALCAM, TYRO3, HSP90AA1, PDIA3, GNB1, PTK7, NR4A1, SFN, IGFBP2, ANXA5, ANXA4	73	1161	16792	2.17942	1	0.433179	32.6526
GOTERM_BP_DIRECT	GO:0018108~peptidyl-tyrosine phosphorylation	4	5.19481	0.0280046	TYRO3, HSP90AA1, PDGFRA, WEE1	73	153	16792	6.01379	1	0.450636	34.9314
GOTERM_BP_DIRECT	GO:0009611~response to wounding	3	3.8961	0.029927	ITGB4, DST, FN1	73	63	16792	10.9537	1	0.463365	36.8515
GOTERM_BP_DIRECT	GO:0034599~cellular response to oxidative stress	3	3.8961	0.0308082	PRDX2, PRDX3, PARK7	73	64	16792	10.7825	1	0.463799	37.7137
GOTERM_BP_DIRECT	GO:0043627~response to estrogen	3	3.8961	0.0316996	HSP90AA1, HSPD1, IGFBP2	73	65	16792	10.6166	1	0.464328	38.5748
GOTERM_BP_DIRECT	GO:0051384~response to glucocorticoid	3	3.8961	0.0316996	DUSP1, HSPD1, IGFBP2	73	65	16792	10.6166	1	0.464328	38.5748
GOTERM_BP_DIRECT	GO:0007010~cytoskeleton organization	4	5.19481	0.0318874	ACTB, ACTL7A, DST, CAPZB	73	161	16792	5.71497	1	0.457446	38.7549
GOTERM_BP_DIRECT	GO:0032496~response to lipopolysaccharide	4	5.19481	0.0334127	FOS, HSPD1, PRDX3, JUNB	73	164	16792	5.61042	1	0.464619	40.1986
GOTERM_BP_DIRECT	GO:1904871~positive regulation of protein localization to Cajal body	2	2.5974	0.0337986	TCP1, CCT8	73	8	16792	57.5068	1	0.46007	40.5588
GOTERM_BP_DIRECT	GO:0000226~microtubule cytoskeleton organization	3	3.8961	0.0372574	MAP6, DST, WEE1	73	71	16792	9.71947	1	0.485211	43.6978
GOTERM_BP_DIRECT	GO:0009651~response to salt stress	2	2.5974	0.0379434	HSP90AB1, HSP90AA1	73	9	16792	51.1172	1	0.483333	44.3018
GOTERM_BP_DIRECT	GO:1904851~positive regulation of establishment of protein localization to telomere	2	2.5974	0.0379434	TCP1, CCT8	73	9	16792	51.1172	1	0.483333	44.3018
GOTERM_BP_DIRECT	GO:0048010~vascular endothelial growth factor receptor signaling pathway	3	3.8961	0.0382177	ACTB, HSP90AA1, HSPB1	73	72	16792	9.58447	1	0.477826	44.5415
GOTERM_BP_DIRECT	GO:0016032~viral process	5	6.49351	0.0394654	VIM, PDGFRA, HSPD1, YWHAE, HSPA8	73	299	16792	3.84661	1	0.481151	45.6201
GOTERM_BP_DIRECT	GO:0043086~negative regulation of catalytic activity	3	3.8961	0.0411548	ANXA5, ANXA4, ANXA2	73	75	16792	9.2011	1	0.488091	47.0493
GOTERM_BP_DIRECT	GO:0032940~secretion by cell	2	2.5974	0.0420707	TYRO3, PCSK6	73	10	16792	46.0055	1	0.488265	47.8093
GOTERM_BP_DIRECT	GO:0045793~positive regulation of cell size	2	2.5974	0.0420707	HSP90AB1, HSP90AA1	73	10	16792	46.0055	1	0.488265	47.8093
GOTERM_BP_DIRECT	GO:0033160~positive regulation of protein import into nucleus, translocation	2	2.5974	0.0420707	HSP90AB1, HSP90AA1	73	10	16792	46.0055	1	0.488265	47.8093
GOTERM_BP_DIRECT	GO:0051085~chaperone mediated protein folding requiring cofactor	2	2.5974	0.0420707	HSPD1, HSPA8	73	10	16792	46.0055	1	0.488265	47.8093
GOTERM_BP_DIRECT	GO:0022617~extracellular matrix disassembly	3	3.8961	0.0421523	GSN, ELN, FN1	73	76	16792	9.08003	1	0.481592	47.8765
GOTERM_BP_DIRECT	GO:0045454~cell redox homeostasis	3	3.8961	0.0431589	PDIA3, PRDX2, PRDX3	73	77	16792	8.96211	1	0.482637	48.6991
GOTERM_BP_DIRECT	GO:0042060~wound healing	3	3.8961	0.046232	PDGFRA, PTK7, FN1	73	80	16792	8.62603	1	0.499744	51.1361
GOTERM_BP_DIRECT	GO:0031581~hemidesmosome assembly	2	2.5974	0.0502729	ITGB4, DST	73	12	16792	38.3379	1	0.522727	54.1762
GOTERM_BP_DIRECT	GO:0001706~endoderm formation	2	2.5974	0.0502729	DUSP2, DUSP1	73	12	16792	38.3379	1	0.522727	54.1762
GOTERM_BP_DIRECT	GO:0042994~cytoplasmic sequestering of transcription factor	2	2.5974	0.054348	NFKBIE, KEAP1	73	13	16792	35.3888	1	0.544162	57.0624
GOTERM_BP_DIRECT	GO:0034975~protein folding in endoplasmic reticulum	2	2.5974	0.054348	PDIA3, HSPA5	73	13	16792	35.3888	1	0.544162	57.0624
GOTERM_BP_DIRECT	GO:0051131~chaperone-mediated protein complex assembly	2	2.5974	0.054348	HSP90AA1, HSPD1	73	13	16792	35.3888	1	0.544162	57.0624
GOTERM_BP_DIRECT	GO:0032355~response to estradiol	3	3.8961	0.0581515	IFI27, DUSP1, IGFBP2	73	91	16792	7.58332	1	0.562237	59.6022
GOTERM_BP_DIRECT	GO:0043254~regulation of protein complex assembly	2	2.5974	0.0584059	HSP90AA1, HSPA8	73	14	16792	32.8611	1	0.556983	59.7669
GOTERM_BP_DIRECT	GO:0070208~protein heterotrimerization	2	2.5974	0.0584059	GNB1, COL6A2	73	14	16792	32.8611	1	0.556983	59.7669
GOTERM_BP_DIRECT	GO:0051016~barbed-end actin filament capping	2	2.5974	0.0584059	GSN, CAPZB	73	14	16792	32.8611	1	0.556983	59.7669
GOTERM_BP_DIRECT	GO:1904874~positive regulation of telomerase RNA localization to Cajal body	2	2.5974	0.0624466	TCP1, CCT8	73	15	16792	30.6703	1	0.575215	62.3013
GOTERM_BP_DIRECT	GO:0031396~regulation of protein ubiquitination	2	2.5974	0.0664702	HSP90AB1, HSP90AA1	73	16	16792	28.7534	1	0.592075	64.6762
GOTERM_BP_DIRECT	GO:0035335~peptidyl-tyrosine dephosphorylation	3	3.8961	0.0674141	DUSP2, DUSP1, PTP4A1	73	99	16792	6.97053	1	0.590825	65.2127
GOTERM_BP_DIRECT	GO:0006469~negative regulation of protein kinase activity	3	3.8961	0.0674141	HSPB1, SFN, PARK7	73	99	16792	6.97053	1	0.590825	65.2127
GOTERM_BP_DIRECT	GO:0009416~response to light stimulus	2	2.5974	0.0704768	FOS, DUSP1	73	17	16792	27.062	1	0.601207	66.9015
GOTERM_BP_DIRECT	GO:0001525~angiogenesis	4	5.19481	0.0707898	COL18A1, COL4A2, ANXA2, FN1	73	223	16792	4.12605	1	0.596519	67.0698
GOTERM_BP_DIRECT	GO:0071901~negative regulation of protein serine/threonine kinase activity	2	2.5974	0.0744664	HSPB1, SFN	73	18	16792	25.5586	1	0.609537	68.9868
GOTERM_BP_DIRECT	GO:0006936~muscle contraction	3	3.8961	0.0771289	TPM4, TPM3, VCL	73	107	16792	6.44937	1	0.616791	70.3095
GOTERM_BP_DIRECT	GO:0008637~apoptotic mitochondrial changes	2	2.5974	0.0784391	HSPD1, NDUFS1	73	19	16792	24.2134	1	0.617165	70.9409
GOTERM_BP_DIRECT	GO:0006979~response to oxidative stress	3	3.8961	0.0808802	DUSP1, PRDX2, PRDX3	73	110	16792	6.27347	1	0.622935	72.0839
GOTERM_BP_DIRECT	GO:0042744~hydrogen peroxide catabolic process	2	2.5974	0.082395	PRDX2, PRDX3	73	20	16792	23.0027	1	0.624174	72.7719
GOTERM_BP_DIRECT	GO:0032435~negative regulation of proteasomal ubiquitin-dependent protein catabolic process	2	2.5974	0.0902566	HSP90AB1, PARK7	73	22	16792	20.9116	1	0.653452	76.0954
GOTERM_BP_DIRECT	GO:0035924~cellular response to vascular endothelial growth factor stimulus	2	2.5974	0.0941625	HSPB1, NR4A1	73	23	16792	20.0024	1	0.664083	77.6019
GOTERM_BP_DIRECT	GO:0048870~cell motility	2	2.5974	0.0980518	ITGB4, DST	73	24	16792	19.1689	1	0.674082	79.0135
GOTERM_BP_DIRECT	GO:0051726~regulation of cell cycle	3	3.8961	0.0990935	JUNB, HSPA8, WEE1	73	124	16792	5.56518	1	0.672655	79.3772
Category	Term	Count	%	PValue	Genes	List Total	Pop Hits	Pop Total	Fold Enrichment	Bonferroni	Benjamini	FDR
GOTERM_CC_DIRECT	GO:0070062~extracellular exosome	45	58.4416	2.2654e-18	HSP90AB1, TUFM, AHCY, GANAB, PDIA3, CROCC, VIM, ITGB4, PRDX2, PRDX3, SFN, CAPZB, TPM4, TPM3, VCL, ALCAM, RPS26, TUBB, GSN, COL6A2, HSPA5, AMY2B, HSPA8, HSPA9, FN1, ACTB, COL18A1, COL4A2, TCP1, HSP90AA1, ANXA5, YWHAE, ANXA4, PARK7, ANXA2, LAMA2, SYNE2, GNB1, PTP4A1, CCT8, HSPB1, HSPD1, IGFBP2, DST, UGT2B7	74	2811	18224	3.94243	4.64406e-16	4.64406e-16	2.85092e-15
GOTERM_CC_DIRECT	GO:0031012~extracellular matrix	17	22.0779	3.59074e-14	COL18A1, COL4A2, GANAB, HSP90AA1, VIM, COL5A2, ANXA2, LAMA2, TUBB, COL6A2, HSPB1, HSPA5, HSPD1, PCSK6, HSPA8, FN1, HSPA9	74	296	18224	14.1439	7.35134e-12	3.67573e-12	4.51306e-11
GOTERM_CC_DIRECT	GO:0043209~myelin sheath	12	15.5844	2.15337e-11	ACTB, TUFM, TCP1, HSP90AA1, PDIA3, GNB1, HSPD1, PRDX3, HSPA5, NDUFS1, HSPA8, HSPA9	74	152	18224	19.4424	4.4144e-09	1.47147e-09	2.70993e-08
GOTERM_CC_DIRECT	GO:0005925~focal adhesion	16	20.7792	3.37333e-11	ACTB, PDIA3, VIM, PTK7, ANXA5, YWHAE, TPM4, VCL, ALCAM, SYNE2, GSN, HSPB1, HSPA5, DST, HSPA8, HSPA9	74	391	18224	10.0776	6.91534e-09	1.72883e-09	4.24522e-08
GOTERM_CC_DIRECT	GO:0042470~melanosome	9	11.6883	6.70964e-09	HSP90AB1, HSP90AA1, AHCY, GANAB, PDIA3, HSPA5, YWHAE, HSPA8, ANXA2	74	101	18224	21.9449	1.37548e-06	2.75095e-07	8.44384e-06
GOTERM_CC_DIRECT	GO:0005913~cell-cell adherens junction	11	14.2857	6.15542e-07	HSP90AB1, RPS26, CCT8, HSPA5, SFN, YWHAE, CAPZB, PARK7, HSPA8, ANXA2, VCL	74	323	18224	8.38691	0.000126178	2.10308e-05	0.000774635
GOTERM_CC_DIRECT	GO:0005856~cytoskeleton	10	12.987	1.67795e-05	ACTB, TUBB, ACTL7A, VIM, HSPB1, DST, CAPZB, TPM4, TPM3, VCL	74	371	18224	6.63801	0.00343392	0.000491284	0.0211144
GOTERM_CC_DIRECT	GO:0005829~cytosol	29	37.6623	3.98975e-05	HSP90AB1, AHCY, NFKBIE, VIM, PRDX2, KEAP1, PRDX3, SFN, CAPZB, TPM4, TPM3, VCL, RPS26, FOS, GSN, CDA, CCNA1, HSPA8, ACTB, TCP1, HSP90AA1, YWHAE, PARK7, ANXA2, GNB1, CCT8, HSPB1, HSPD1, DST	74	3315	18224	2.1544	0.0081458	0.00102187	0.050198
GOTERM_CC_DIRECT	GO:0016020~membrane	22	28.5714	9.90907e-05	ACTB, HSP90AB1, TUFM, HSP90AA1, GANAB, LMNB1, ANXA5, CAPZB, YWHAE, TPM4, ANXA2, FOS, RPS26, GNB1, PDGFRA, TOMM22, HSPA5, HSPD1, PCSK6, UGT2B7, HSPA8, NDUFS1	74	2200	18224	2.4627	0.0201096	0.00225463	0.12463
GOTERM_CC_DIRECT	GO:0044297~cell body	5	6.49351	0.000118038	TUBB, TCP1, GNB1, CCT8, PARK7	74	63	18224	19.5453	0.0239088	0.002417	0.148445
GOTERM_CC_DIRECT	GO:0005788~endoplasmic reticulum lumen	7	9.09091	0.000119823	COL18A1, COL4A2, GANAB, PDIA3, COL6A2, HSPA5, COL5A2	74	192	18224	8.9786	0.0242659	0.00223071	0.150688
GOTERM_CC_DIRECT	GO:0005737~cytoplasm	35	45.4545	0.000854056	HSP90AB1, AHCY, CROCC, NFKBIE, VIM, KEAP1, PRDX2, VCPKMT, PRDX3, SFN, CAPZB, NXT2, RPS26, TUBB, GSN, HSPA9, ACTB, EGR1, TCP1, HSP90AA1, PAIP2, NR4A1, ANXA5, ANXA4, WEE1, PARK7, SYNE2, ACTL7A, DUSP1, PTP4A1, CCT8, PDGFRA, HSPB1, HSPD1, DST	74	5222	18224	1.65061	0.160674	0.0144903	1.0695
GOTERM_CC_DIRECT	GO:0045111~intermediate filament cytoskeleton	4	5.19481	0.00118377	SYNE2, VIM, CCT8, DST	74	52	18224	18.9439	0.215584	0.0185048	1.47955
GOTERM_CC_DIRECT	GO:0043234~protein complex	8	10.3896	0.00129524	ACTB, TUBB, HSP90AA1, ACTL7A, PDGFRA, COL6A2, HSPD1, VCL	74	412	18224	4.78195	0.233328	0.0187994	1.61784
GOTERM_CC_DIRECT	GO:0009986~cell surface	9	11.6883	0.00143158	HSP90AB1, HSP90AA1, PDIA3, ITGB4, HSPD1, HSPA5, PCSK6, ANXA4, ANXA2	74	542	18224	4.08936	0.254488	0.0193885	1.78673
GOTERM_CC_DIRECT	GO:0005739~mitochondrion	14	18.1818	0.00222291	HSP90AB1, TUFM, ELN, SFN, PRDX3, YWHAE, PARK7, IFI27, SYNE2, TOMM22, HSPA5, HSPD1, NDUFS1, HSPA9	74	1331	18224	2.59037	0.366315	0.02811	2.76171
GOTERM_CC_DIRECT	GO:0005884~actin filament	4	5.19481	0.00225426	KEAP1, CAPZB, TPM4, TPM3	74	65	18224	15.1551	0.370383	0.0268474	2.80015
GOTERM_CC_DIRECT	GO:0030863~cortical cytoskeleton	3	3.8961	0.00347115	ACTB, CAPZB, TPM4	74	22	18224	33.5823	0.509742	0.0388274	4.28155
GOTERM_CC_DIRECT	GO:0005604~basement membrane	4	5.19481	0.00392124	LAMA2, COL18A1, DST, ANXA2	74	79	18224	12.4694	0.553106	0.0415053	4.82419
GOTERM_CC_DIRECT	GO:0031252~cell leading edge	3	3.8961	0.0106569	VIM, ITGB4, DST	74	39	18224	18.9439	0.888796	0.104004	12.6138
GOTERM_CC_DIRECT	GO:0015629~actin cytoskeleton	5	6.49351	0.0113985	GSN, CROCC, DST, CAPZB, VCL	74	218	18224	5.6484	0.904642	0.105876	13.4346
GOTERM_CC_DIRECT	GO:0030018~Z disc	4	5.19481	0.0118466	SYNE2, HSPB1, DST, CAPZB	74	118	18224	8.34814	0.913104	0.105104	13.927
GOTERM_CC_DIRECT	GO:0005637~nuclear inner membrane	3	3.8961	0.0128538	IFI27, LMNB1, LMNB2	74	43	18224	17.1816	0.929498	0.10891	15.0247
GOTERM_CC_DIRECT	GO:0031965~nuclear membrane	5	6.49351	0.0134507	SYNE2, LMNB1, AEN, NR4A1, ANXA4	74	229	18224	5.37708	0.93772	0.109232	15.6691
GOTERM_CC_DIRECT	GO:0043005~neuron projection	5	6.49351	0.0150824	FOS, HSP90AA1, AHCY, VIM, PARK7	74	237	18224	5.19558	0.955641	0.117166	17.4076
GOTERM_CC_DIRECT	GO:0005862~muscle thin filament tropomyosin	2	2.5974	0.0159281	TPM4, TPM3	74	4	18224	123.135	0.962804	0.118912	18.2957
GOTERM_CC_DIRECT	GO:0005638~lamin filament	2	2.5974	0.0159281	LMNB1, LMNB2	74	4	18224	123.135	0.962804	0.118912	18.2957
GOTERM_CC_DIRECT	GO:1903561~extracellular vesicle	3	3.8961	0.0171268	GNB1, COL6A2, VCL	74	50	18224	14.7762	0.971027	0.122925	19.5393
GOTERM_CC_DIRECT	GO:0005615~extracellular space	12	15.5844	0.0177872	ACTB, COL18A1, GSN, COL6A2, HSPB1, HSPD1, SFN, IGFBP2, PCSK6, HSPA8, ANXA2, FN1	74	1347	18224	2.19394	0.974757	0.123133	20.2171
GOTERM_CC_DIRECT	GO:0005578~proteinaceous extracellular matrix	5	6.49351	0.0225638	COL18A1, ELN, COL6A2, COL5A2, FN1	74	268	18224	4.59459	0.990708	0.148989	24.9646
GOTERM_CC_DIRECT	GO:0072562~blood microparticle	4	5.19481	0.0231349	ACTB, GSN, HSPA8, FN1	74	152	18224	6.4808	0.991757	0.14781	25.5144
GOTERM_CC_DIRECT	GO:0005576~extracellular region	13	16.8831	0.0255662	COL18A1, COL4A2, HSP90AA1, ELN, COL5A2, VCL, LAMA2, TUBB, GSN, COL6A2, CDA, IGFBP2, FN1	74	1610	18224	1.98852	0.995054	0.157402	27.8141
GOTERM_CC_DIRECT	GO:0005635~nuclear envelope	4	5.19481	0.0259868	TYRO3, SYNE2, LMNB1, DST	74	159	18224	6.19548	0.995473	0.15522	28.2052
GOTERM_CC_DIRECT	GO:0030056~hemidesmosome	2	2.5974	0.0316059	ITGB4, DST	74	8	18224	61.5676	0.998617	0.180868	33.247
GOTERM_CC_DIRECT	GO:0002199~zona pellucida receptor complex	2	2.5974	0.0354867	TCP1, CCT8	74	9	18224	54.7267	0.999393	0.195756	36.5364
GOTERM_CC_DIRECT	GO:0005832~chaperonin-containing T-complex	2	2.5974	0.0354867	TCP1, CCT8	74	9	18224	54.7267	0.999393	0.195756	36.5364
GOTERM_CC_DIRECT	GO:0048471~perinuclear region of cytoplasm	7	9.09091	0.038017	HSP90AA1, NFKBIE, MAP6, ANXA4, PARK7, ANXA2, NXT2	74	621	18224	2.77599	0.999646	0.20309	38.6
GOTERM_CC_DIRECT	GO:0042383~sarcolemma	3	3.8961	0.0456481	LAMA2, COL6A2, ANXA2	74	85	18224	8.69189	0.999931	0.233607	44.4557
GOTERM_CC_DIRECT	GO:0045121~membrane raft	4	5.19481	0.0497598	HSPD1, PARK7, ANXA2, VCL	74	206	18224	4.78195	0.999971	0.246324	47.3933
GOTERM_CC_DIRECT	GO:0005581~collagen trimer	3	3.8961	0.0525832	COL18A1, COL6A2, COL5A2	74	92	18224	8.03055	0.999984	0.252785	49.3268
GOTERM_CC_DIRECT	GO:0005605~basal lamina	2	2.5974	0.0584515	LAMA2, FN1	74	15	18224	32.836	0.999996	0.271371	53.1381
GOTERM_CC_DIRECT	GO:0030424~axon	4	5.19481	0.0596276	ALCAM, DST, YWHAE, PARK7	74	222	18224	4.4373	0.999997	0.270271	53.8695
GOTERM_CC_DIRECT	GO:0005623~cell	3	3.8961	0.0609348	PDIA3, PRDX2, VCL	74	100	18224	7.38811	0.999997	0.269738	54.67
GOTERM_CC_DIRECT	GO:0005769~early endosome	4	5.19481	0.064214	PTP4A1, HSPD1, PRDX3, ANXA2	74	229	18224	4.30166	0.999999	0.276707	56.6222
GOTERM_CC_DIRECT	GO:0005654~nucleoplasm	17	22.0779	0.0826095	ACTB, EGR1, HSP90AB1, HSP90AA1, LMNB1, NR4A1, KEAP1, JUNB, WEE1, NXT2, RPS26, FOS, SYNE2, AEN, CCT8, CCNA1, HSPA8	74	2784	18224	1.50381	1	0.337052	66.2123
GOTERM_CC_DIRECT	GO:0002102~podosome	2	2.5974	0.0918911	GSN, TPM4	74	24	18224	20.5225	1	0.361794	70.2709
GOTERM_CC_DIRECT	GO:0030496~midbody	3	3.8961	0.094485	KEAP1, HSPA5, ANXA2	74	129	18224	5.72722	1	0.363738	71.3221
GOTERM_CC_DIRECT	GO:0036464~cytoplasmic ribonucleoprotein granule	2	2.5974	0.0955335	ACTB, TUBB	74	25	18224	19.7016	1	0.360763	71.7372
GOTERM_CC_DIRECT	GO:0005765~lysosomal membrane	4	5.19481	0.0973409	HSP90AB1, GNB1, HSPA8, ANXA2	74	274	18224	3.59519	1	0.360253	72.4397
Category	Term	Count	%	PValue	Genes	List Total	Pop Hits	Pop Total	Fold Enrichment	Bonferroni	Benjamini	FDR
GOTERM_MF_DIRECT	GO:0005515~protein binding	63	81.8182	9.87841e-09	HSP90AB1, PDIA3, CROCC, PRDX3, VCL, FOS, GSN, AEN, CDK10, CCNA1, NDUFS1, EGR1, TYRO3, HSP90AA1, JUNB, WEE1, CHRAC1, ACTL7A, GNB1, PDGFRA, HSPB1, TOMM22, DST, TUFM, AHCY, LMNB1, NFKBIE, VIM, ELN, PTK7, ITGB4, KEAP1, VCPKMT, SFN, TPM4, TPM3, NXT2, ALCAM, RPS26, TUBB, COL6A2, CDA, HSPA5, HSPA8, HSPA9, FN1, ACTB, TCP1, COL4A2, PAIP2, NR4A1, ANXA5, YWHAE, ANXA4, PARK7, ANXA2, SYNE2, DUSP2, DUSP1, CCT8…	75	8785	16881	1.61412	2.2424e-06	2.2424e-06	1.2638e-05
GOTERM_MF_DIRECT	GO:0051082~unfolded protein binding	8	10.3896	5.16927e-07	HSP90AB1, TCP1, HSP90AA1, CCT8, HSPD1, HSPA5, HSPA8, HSPA9	75	110	16881	16.3695	0.000117336	5.86695e-05	0.000661331
GOTERM_MF_DIRECT	GO:0098641~cadherin binding involved in cell-cell adhesion	11	14.2857	5.22279e-07	HSP90AB1, RPS26, CCT8, HSPA5, SFN, YWHAE, CAPZB, PARK7, HSPA8, ANXA2, VCL	75	290	16881	8.53752	0.00011855	3.95184e-05	0.000668178
GOTERM_MF_DIRECT	GO:0023026~MHC class II protein complex binding	4	5.19481	4.34645e-05	HSP90AB1, HSP90AA1, YWHAE, HSPA8	75	16	16881	56.27	0.00981814	0.00246362	0.0555922
GOTERM_MF_DIRECT	GO:0005198~structural molecule activity	8	10.3896	0.000103055	LAMA2, COL18A1, TUBB, LMNB1, CROCC, LMNB2, VIM, VCL	75	247	16881	7.29004	0.0231231	0.004668	0.131763
GOTERM_MF_DIRECT	GO:0031625~ubiquitin protein ligase binding	8	10.3896	0.000259581	TUBB, TCP1, HSPD1, HSPA5, YWHAE, HSPA8, HSPA9, VCL	75	287	16881	6.27401	0.0572296	0.009774	0.331588
GOTERM_MF_DIRECT	GO:0004859~phospholipase inhibitor activity	3	3.8961	0.00101632	ANXA5, ANXA4, ANXA2	75	11	16881	61.3855	0.206119	0.0324368	1.29247
GOTERM_MF_DIRECT	GO:0042802~identical protein binding	11	14.2857	0.00153118	ACTB, COL18A1, HSP90AA1, AHCY, VIM, HSPB1, PRDX3, SFN, ANXA4, PARK7, FN1	75	749	16881	3.30558	0.29379	0.0425487	1.94133
GOTERM_MF_DIRECT	GO:0001948~glycoprotein binding	4	5.19481	0.00290671	HSP90AB1, HSP90AA1, VIM, HSPA5	75	65	16881	13.8511	0.483553	0.0707899	3.65563
GOTERM_MF_DIRECT	GO:0044822~poly(A) RNA binding	13	16.8831	0.00350422	HSP90AB1, TUFM, TCP1, GANAB, HSP90AA1, PDIA3, YWHAE, ANXA2, RPS26, HSPB1, HSPD1, HSPA8, HSPA9	75	1129	16881	2.59171	0.549256	0.0765933	4.39166
GOTERM_MF_DIRECT	GO:0003779~actin binding	6	7.79221	0.00746858	SYNE2, GSN, CROCC, DST, CAPZB, VCL	75	278	16881	4.85784	0.817632	0.14333	9.14525
GOTERM_MF_DIRECT	GO:0016887~ATPase activity	5	6.49351	0.00852773	HSP90AA1, HSPD1, HSPA5, DST, HSPA8	75	183	16881	6.14973	0.856883	0.149566	10.3779
GOTERM_MF_DIRECT	GO:0002135~CTP binding	2	2.5974	0.0087483	HSP90AB1, HSP90AA1	75	2	16881	225.08	0.863932	0.14224	10.6326
GOTERM_MF_DIRECT	GO:0005524~ATP binding	14	18.1818	0.0124447	ACTB, HSP90AB1, TYRO3, TCP1, HSP90AA1, PTK7, WEE1, CCT8, PDGFRA, CDK10, HSPA5, HSPD1, HSPA8, HSPA9	75	1495	16881	2.10777	0.941731	0.183761	14.8036
GOTERM_MF_DIRECT	GO:0005200~structural constituent of cytoskeleton	4	5.19481	0.0124838	ACTB, TUBB, ACTL7A, VIM	75	110	16881	8.18473	0.942252	0.173133	14.8467
GOTERM_MF_DIRECT	GO:0008330~protein tyrosine/threonine phosphatase activity	2	2.5974	0.0130941	DUSP2, DUSP1	75	3	16881	150.053	0.949813	0.170556	15.5175
GOTERM_MF_DIRECT	GO:0008426~protein kinase C inhibitor activity	2	2.5974	0.0130941	HSPB1, SFN	75	3	16881	150.053	0.949813	0.170556	15.5175
GOTERM_MF_DIRECT	GO:0002134~UTP binding	2	2.5974	0.0130941	HSP90AB1, HSP90AA1	75	3	16881	150.053	0.949813	0.170556	15.5175
GOTERM_MF_DIRECT	GO:0017098~sulfonylurea receptor binding	2	2.5974	0.0130941	HSP90AB1, HSP90AA1	75	3	16881	150.053	0.949813	0.170556	15.5175
GOTERM_MF_DIRECT	GO:0019904~protein domain specific binding	5	6.49351	0.0131715	TUBB, GSN, HSPA5, SFN, YWHAE	75	208	16881	5.41058	0.950698	0.162259	15.6022
GOTERM_MF_DIRECT	GO:0032564~dATP binding	2	2.5974	0.0174211	HSP90AB1, HSP90AA1	75	4	16881	112.54	0.98149	0.198793	20.1357
GOTERM_MF_DIRECT	GO:0003729~mRNA binding	4	5.19481	0.0175455	RPS26, HSP90AA1, PAIP2, PARK7	75	125	16881	7.20256	0.982015	0.190618	20.265
GOTERM_MF_DIRECT	GO:0051015~actin filament binding	4	5.19481	0.0202453	SYNE2, CAPZB, TPM4, TPM3	75	132	16881	6.82061	0.99037	0.207166	23.0232
GOTERM_MF_DIRECT	GO:0030911~TPR domain binding	2	2.5974	0.0217294	HSP90AB1, HSP90AA1	75	5	16881	90.032	0.993174	0.211382	24.5017
GOTERM_MF_DIRECT	GO:0008379~thioredoxin peroxidase activity	2	2.5974	0.0217294	PRDX2, PRDX3	75	5	16881	90.032	0.993174	0.211382	24.5017
GOTERM_MF_DIRECT	GO:0005544~calcium-dependent phospholipid binding	3	3.8961	0.0267548	ANXA5, ANXA4, ANXA2	75	58	16881	11.6421	0.997879	0.244081	29.316
GOTERM_MF_DIRECT	GO:0003725~double-stranded RNA binding	3	3.8961	0.0293722	HSP90AB1, VIM, HSPD1	75	61	16881	11.0695	0.998849	0.254898	31.7098
GOTERM_MF_DIRECT	GO:0030235~nitric-oxide synthase regulator activity	2	2.5974	0.0345427	HSP90AB1, HSP90AA1	75	8	16881	56.27	0.999658	0.282866	36.2204
GOTERM_MF_DIRECT	GO:0005201~extracellular matrix structural constituent	3	3.8961	0.0348979	COL4A2, ELN, COL5A2	75	67	16881	10.0782	0.999685	0.275689	36.52
GOTERM_MF_DIRECT	GO:0019900~kinase binding	3	3.8961	0.0428349	HSP90AB1, PRDX3, PARK7	75	75	16881	9.0032	0.999952	0.31766	42.8844
GOTERM_MF_DIRECT	GO:0031994~insulin-like growth factor I binding	2	2.5974	0.0513699	ITGB4, IGFBP2	75	12	16881	37.5133	0.999994	0.358134	49.0683
GOTERM_MF_DIRECT	GO:0042623~ATPase activity, coupled	2	2.5974	0.0513699	CCT8, HSPA8	75	12	16881	37.5133	0.999994	0.358134	49.0683
GOTERM_MF_DIRECT	GO:0017017~MAP kinase tyrosine/serine/threonine phosphatase activity	2	2.5974	0.0555313	DUSP2, DUSP1	75	13	16881	34.6277	0.999998	0.370723	51.8539
GOTERM_MF_DIRECT	GO:0004725~protein tyrosine phosphatase activity	3	3.8961	0.0712971	DUSP2, DUSP1, PTP4A1	75	100	16881	6.7524	1	0.439529	61.1822
GOTERM_MF_DIRECT	GO:0042826~histone deacetylase binding	3	3.8961	0.0737843	HSP90AB1, HSP90AA1, YWHAE	75	102	16881	6.62	1	0.440085	62.4914
GOTERM_MF_DIRECT	GO:0001077~transcriptional activator activity, RNA polymerase II core promoter proximal region sequence-specific binding	4	5.19481	0.0850544	EGR1, FOS, NR4A1, JUNB	75	236	16881	3.81492	1	0.478429	67.9293
GOTERM_MF_DIRECT	GO:0044325~ion channel binding	3	3.8961	0.0879428	HSP90AB1, HSP90AA1, YWHAE	75	113	16881	5.97558	1	0.479517	69.2007
GOTERM_MF_DIRECT	GO:0005509~calcium ion binding	7	9.09091	0.0940935	GSN, HSPA5, ANXA5, DST, ANXA4, TPM4, ANXA2	75	717	16881	2.19743	1	0.49326	71.7548
Category	Term	Count	%	PValue	Genes	List Total	Pop Hits	Pop Total	Fold Enrichment	Bonferroni	Benjamini	FDR
KEGG_PATHWAY	hsa04151:PI3K-Akt signaling pathway	12	15.5844	1.47077e-05	LAMA2, HSP90AB1, COL4A2, HSP90AA1, GNB1, PDGFRA, COL6A2, ITGB4, NR4A1, YWHAE, COL5A2, FN1	48	345	6879	4.98478	0.00179274	0.00179274	0.0169326
KEGG_PATHWAY	hsa04510:Focal adhesion	9	11.6883	6.49602e-05	ACTB, LAMA2, COL4A2, PDGFRA, COL6A2, ITGB4, COL5A2, FN1, VCL	48	206	6879	6.26123	0.00789408	0.00395486	0.0747675
KEGG_PATHWAY	hsa04512:ECM-receptor interaction	6	7.79221	0.000291087	LAMA2, COL4A2, COL6A2, ITGB4, COL5A2, FN1	48	87	6879	9.88362	0.0348944	0.0117694	0.334635
KEGG_PATHWAY	hsa05146:Amoebiasis	6	7.79221	0.000724761	LAMA2, COL4A2, HSPB1, COL5A2, FN1, VCL	48	106	6879	8.11203	0.0846538	0.0218705	0.831294
KEGG_PATHWAY	hsa04974:Protein digestion and absorption	5	6.49351	0.00293262	COL18A1, COL4A2, ELN, COL6A2, COL5A2	48	88	6879	8.14276	0.30114	0.0691536	3.32494
KEGG_PATHWAY	hsa05200:Pathways in cancer	9	11.6883	0.00465564	LAMA2, HSP90AB1, FOS, COL4A2, HSP90AA1, GNB1, PDGFRA, FN1, TPM3	48	393	6879	3.28197	0.434087	0.0905231	5.23108
KEGG_PATHWAY	hsa04141:Protein processing in endoplasmic reticulum	6	7.79221	0.00562019	HSP90AB1, HSP90AA1, GANAB, PDIA3, HSPA5, HSPA8	48	169	6879	5.08802	0.497217	0.0935579	6.28309
KEGG_PATHWAY	hsa04010:MAPK signaling pathway	7	9.09091	0.00706475	FOS, DUSP2, DUSP1, PDGFRA, HSPB1, NR4A1, HSPA8	48	253	6879	3.96517	0.578931	0.10248	7.8387
KEGG_PATHWAY	hsa04810:Regulation of actin cytoskeleton	6	7.79221	0.0136882	ACTB, GSN, PDGFRA, ITGB4, FN1, VCL	48	210	6879	4.09464	0.813904	0.170417	14.6739
KEGG_PATHWAY	hsa04612:Antigen processing and presentation	4	5.19481	0.0148359	HSP90AB1, HSP90AA1, PDIA3, HSPA8	48	76	6879	7.54276	0.838546	0.166693	15.8101
KEGG_PATHWAY	hsa05410:Hypertrophic cardiomyopathy (HCM)	4	5.19481	0.0159036	ACTB, ITGB4, TPM4, TPM3	48	78	6879	7.34936	0.858553	0.162893	16.8547
KEGG_PATHWAY	hsa05414:Dilated cardiomyopathy	4	5.19481	0.019362	ACTB, ITGB4, TPM4, TPM3	48	84	6879	6.8244	0.907942	0.180268	20.1575
KEGG_PATHWAY	hsa04915:Estrogen signaling pathway	4	5.19481	0.0296963	HSP90AB1, FOS, HSP90AA1, HSPA8	48	99	6879	5.7904	0.974722	0.246412	29.326
KEGG_PATHWAY	hsa04110:Cell cycle	4	5.19481	0.0522205	SFN, CCNA1, YWHAE, WEE1	48	124	6879	4.62298	0.99856	0.373356	46.0718
KEGG_PATHWAY	hsa05100:Bacterial invasion of epithelial cells	3	3.8961	0.098992	ACTB, FN1, VCL	48	78	6879	5.51202	0.999997	0.571656	69.8866

## Sheet: ES_phase
Category	Term	Count	%	PValue	Genes	List Total	Pop Hits	Pop Total	Fold Enrichment	Bonferroni	Benjamini	FDR
GOTERM_BP_DIRECT	GO:0071294~cellular response to zinc ion	4	4.93827	6.40834e-05	MT1L, MT1X, MT1G, MT1F	71	19	16792	49.791	0.044236	0.044236	0.0967084
GOTERM_BP_DIRECT	GO:0045926~negative regulation of growth	4	4.93827	6.40834e-05	MT1L, MT1X, MT1G, MT1F	71	19	16792	49.791	0.044236	0.044236	0.0967084
GOTERM_BP_DIRECT	GO:0042493~response to drug	8	9.87654	0.000268764	CDK1, TYMS, FOS, APOD, SCN11A, FOSB, PTEN, CTNNB1	71	304	16792	6.22387	0.172853	0.0905237	0.405008
GOTERM_BP_DIRECT	GO:0009636~response to toxic substance	5	6.17284	0.000434731	CDK1, TYMS, FOS, TRPM6, EPHX1	71	85	16792	13.9122	0.264339	0.0972674	0.654342
GOTERM_BP_DIRECT	GO:0007565~female pregnancy	5	6.17284	0.000517711	NAMPT, FOS, OVGP1, UCP2, FOSB	71	89	16792	13.2869	0.306219	0.0873471	0.778786
GOTERM_BP_DIRECT	GO:0071276~cellular response to cadmium ion	3	3.7037	0.00223733	MT1X, MT1G, MT1F	71	17	16792	41.7365	0.794298	0.271134	3.32514
GOTERM_BP_DIRECT	GO:0000083~regulation of transcription involved in G1/S transition of mitotic cell cycle	3	3.7037	0.00409547	CDK1, TYMS, RRM2	71	23	16792	30.8487	0.94483	0.383002	6.00793
GOTERM_BP_DIRECT	GO:0007568~aging	5	6.17284	0.00498191	TYMS, FOS, APOD, UCP2, PTEN	71	165	16792	7.16688	0.970578	0.39572	7.26314
GOTERM_BP_DIRECT	GO:0060070~canonical Wnt signaling pathway	4	4.93827	0.00502291	MED12, FZD2, PTEN, CTNNB1	71	83	16792	11.3979	0.971422	0.358784	7.3208
GOTERM_BP_DIRECT	GO:0046511~sphinganine biosynthetic process	2	2.46914	0.00832017	SPTLC1, SPTLC2	71	2	16792	236.507	0.997257	0.480767	11.851
GOTERM_BP_DIRECT	GO:0032570~response to progesterone	3	3.7037	0.0114914	TYMS, FOS, FOSB	71	39	16792	18.1928	0.999714	0.557799	16.0123
GOTERM_BP_DIRECT	GO:1904504~positive regulation of lipophagy	2	2.46914	0.0165721	SPTLC1, SPTLC2	71	4	16792	118.254	0.999992	0.657861	22.2988
GOTERM_BP_DIRECT	GO:0021955~central nervous system neuron axonogenesis	2	2.46914	0.0165721	PTK2, PTEN	71	4	16792	118.254	0.999992	0.657861	22.2988
GOTERM_BP_DIRECT	GO:0030148~sphingolipid biosynthetic process	3	3.7037	0.0170776	SPTLC1, SPTLC2, KDSR	71	48	16792	14.7817	0.999995	0.637021	22.8996
GOTERM_BP_DIRECT	GO:0014070~response to organic cyclic compound	3	3.7037	0.0177569	CDK1, NAMPT, EPHX1	71	49	16792	14.48	0.999997	0.622052	23.7002
GOTERM_BP_DIRECT	GO:0007519~skeletal muscle tissue development	3	3.7037	0.0191494	CFLAR, KCNAB1, ELN	71	51	16792	13.9122	0.999999	0.622823	25.3171
GOTERM_BP_DIRECT	GO:0007067~mitotic nuclear division	5	6.17284	0.0199175	CDK1, NUF2, ANLN, PBK, ASPM	71	248	16792	4.76829	0.999999	0.612063	26.1952
GOTERM_BP_DIRECT	GO:0006686~sphingomyelin biosynthetic process	2	2.46914	0.0206726	SPTLC1, SPTLC2	71	5	16792	94.6028	1	0.602174	27.0491
GOTERM_BP_DIRECT	GO:1990403~embryonic brain development	2	2.46914	0.0328734	MED12, CTNNB1	71	8	16792	59.1268	1	0.750465	39.6289
GOTERM_BP_DIRECT	GO:0046512~sphingosine biosynthetic process	2	2.46914	0.0328734	SPTLC1, SPTLC2	71	8	16792	59.1268	1	0.750465	39.6289
GOTERM_BP_DIRECT	GO:0030855~epithelial cell differentiation	3	3.7037	0.0344859	CDK1, BDH2, FZD2	71	70	16792	10.136	1	0.747536	41.1308
GOTERM_BP_DIRECT	GO:0046621~negative regulation of organ growth	2	2.46914	0.0409239	PTK2, PTEN	71	10	16792	47.3014	1	0.788311	46.7867
GOTERM_BP_DIRECT	GO:0043066~negative regulation of apoptotic process	6	7.40741	0.0411368	CDK1, CFLAR, PTK2, UCP2, NAA38, PTEN	71	455	16792	3.11877	1	0.773008	46.9647
GOTERM_BP_DIRECT	GO:2000060~positive regulation of protein ubiquitination involved in ubiquitin-dependent protein catabolic process	2	2.46914	0.0607623	PTK2, PTEN	71	15	16792	31.5343	1	0.878454	61.1877
GOTERM_BP_DIRECT	GO:0051895~negative regulation of focal adhesion assembly	2	2.46914	0.0646811	APOD, PTEN	71	16	16792	29.5634	1	0.883031	63.562
GOTERM_BP_DIRECT	GO:2000117~negative regulation of cysteine-type endopeptidase activity	2	2.46914	0.0646811	CST4, CST1	71	16	16792	29.5634	1	0.883031	63.562
GOTERM_BP_DIRECT	GO:0000082~G1/S transition of mitotic cell cycle	3	3.7037	0.0676079	CDK1, TYMS, RRM2	71	102	16792	6.95609	1	0.883371	65.2461
GOTERM_BP_DIRECT	GO:0035567~non-canonical Wnt signaling pathway	2	2.46914	0.0685839	SFRP4, FZD2	71	17	16792	27.8244	1	0.876316	65.7913
GOTERM_BP_DIRECT	GO:0051091~positive regulation of sequence-specific DNA binding transcription factor activity	3	3.7037	0.0711026	FZD2, PTEN, CTNNB1	71	105	16792	6.75734	1	0.875431	67.1616
GOTERM_BP_DIRECT	GO:0001764~neuron migration	3	3.7037	0.0711026	PTK2, ASPM, CTNNB1	71	105	16792	6.75734	1	0.875431	67.1616
GOTERM_BP_DIRECT	GO:0045471~response to ethanol	3	3.7037	0.0711026	CDK1, TYMS, PTEN	71	105	16792	6.75734	1	0.875431	67.1616
GOTERM_BP_DIRECT	GO:0051412~response to corticosterone	2	2.46914	0.0724706	FOS, FOSB	71	18	16792	26.2786	1	0.870335	67.8842
GOTERM_BP_DIRECT	GO:0050771~negative regulation of axonogenesis	2	2.46914	0.0763412	PTK2, PTEN	71	19	16792	24.8955	1	0.874631	69.8492
GOTERM_BP_DIRECT	GO:0051493~regulation of cytoskeleton organization	2	2.46914	0.0763412	CAPN6, PTK2	71	19	16792	24.8955	1	0.874631	69.8492
GOTERM_BP_DIRECT	GO:0002052~positive regulation of neuroblast proliferation	2	2.46914	0.080196	ASPM, CTNNB1	71	20	16792	23.6507	1	0.878493	71.6941
GOTERM_BP_DIRECT	GO:0008285~negative regulation of cell proliferation	5	6.17284	0.0832283	SFRP4, WNK2, PTEN, CTNNB1, TOB1	71	396	16792	2.9862	1	0.879425	73.0707
GOTERM_BP_DIRECT	GO:1904886~beta-catenin destruction complex disassembly	2	2.46914	0.0878581	FZD2, CTNNB1	71	22	16792	21.5006	1	0.885149	75.0524
GOTERM_BP_DIRECT	GO:0046513~ceramide biosynthetic process	2	2.46914	0.0992333	SPTLC1, SPTLC2	71	25	16792	18.9206	1	0.907459	79.3584
GOTERM_BP_DIRECT	GO:0001578~microtubule bundle formation	2	2.46914	0.0992333	CAPN6, KIF20A	71	25	16792	18.9206	1	0.907459	79.3584
GOTERM_BP_DIRECT	GO:0048589~developmental growth	2	2.46914	0.0992333	TYMS, ASPM	71	25	16792	18.9206	1	0.907459	79.3584
Category	Term	Count	%	PValue	Genes	List Total	Pop Hits	Pop Total	Fold Enrichment	Bonferroni	Benjamini	FDR
GOTERM_CC_DIRECT	GO:0048471~perinuclear region of cytoplasm	10	12.3457	0.000733474	CAPN6, MT1L, OLFM4, SEC24A, SET, APOD, MT1X, MT1G, CTNNB1, MT1F	73	621	18224	4.02003	0.107501	0.107501	0.877308
GOTERM_CC_DIRECT	GO:0005737~cytoplasm	32	39.5062	0.0062431	NAMPT, KCNAB1, NAA38, PTEN, CTNNB1, TYMS, PTK2, MCTP2, TMEM50A, SET, BDH2, TOP2A, MT1G, ASPM, MT1F, EGR1, CFLAR, CDK1, OVGP1, MT1L, NUB1, SAP18, WNK2, FZD2, MT1X, NMT2, RNF7, RRM2, SFRP4, TCF12, PARVA, TOB1	73	5222	18224	1.5298	0.621188	0.384523	7.2452
GOTERM_CC_DIRECT	GO:0005634~nucleus	32	39.5062	0.0109491	U2SURP, ZNF827, NAA38, PTEN, CTNNB1, APOBEC3B, FOS, TYMS, PTK2, SET, USP36, TOP2A, MT1G, ASPM, MT1F, EGR1, CDK1, MT1L, NUB1, MED12, NUF2, PPP1R10, FAM76B, FOSB, PBK, MT1X, RNF7, RRM2, SFRP4, TCF12, PARVA, TOB1	73	5415	18224	1.47527	0.818495	0.433809	12.3849
GOTERM_CC_DIRECT	GO:0017059~serine C-palmitoyltransferase complex	2	2.46914	0.0196008	SPTLC1, SPTLC2	73	5	18224	99.8575	0.9535	0.53563	21.1585
GOTERM_CC_DIRECT	GO:0005789~endoplasmic reticulum membrane	9	11.1111	0.0200736	TMED4, SPTLC1, SEC24A, SPTLC2, EPHX1, KDSR, ALG13, SDF2, CYP4B1	73	862	18224	2.60649	0.956849	0.466668	21.6139
GOTERM_CC_DIRECT	GO:0005743~mitochondrial inner membrane	6	7.40741	0.0302416	TYMS, MRPL51, MRPS18C, UCP2, NDUFA1, DNAJC19	73	441	18224	3.39651	0.991433	0.54765	30.8428
GOTERM_CC_DIRECT	GO:0005739~mitochondrion	11	13.5802	0.0357889	CDK1, MCCC2, TYMS, OLFM4, MRPS18C, SPTLC2, ELN, BDH2, PTEN, NDUFA1, DNAJC19	73	1331	18224	2.06317	0.996479	0.553804	35.4469
GOTERM_CC_DIRECT	GO:0005654~nucleoplasm	18	22.2222	0.04105	EGR1, NAMPT, CDK1, U2SURP, MED12, SAP18, PPP1R10, ANLN, PTEN, CTNNB1, FOS, TYMS, RNF7, MCTP2, SET, RRM2, TOP2A, KIF20A	73	2784	18224	1.61408	0.998492	0.556088	39.5521
GOTERM_CC_DIRECT	GO:0005829~cytosol	20	24.6914	0.0538102	NAMPT, CFLAR, CDK1, OVGP1, SEC24A, KCNAB1, NUF2, WNK2, PTEN, CTNNB1, NMT2, TYMS, FOS, MCCC2, PTK2, SET, RRM2, BDH2, PARVA, SPTAN1	73	3315	18224	1.50615	0.999811	0.614262	48.5348
GOTERM_CC_DIRECT	GO:0005615~extracellular space	10	12.3457	0.0826885	NAMPT, CPM, OLFM4, APOD, CXCL13, CST4, SFRP4, KDSR, CST1, SDF2	73	1347	18224	1.85333	0.999998	0.737572	64.5309
GOTERM_CC_DIRECT	GO:0030496~midbody	3	3.7037	0.0923083	CDK1, ASPM, KIF20A	73	129	18224	5.80567	1	0.744546	68.7488
Category	Term	Count	%	PValue	Genes	List Total	Pop Hits	Pop Total	Fold Enrichment	Bonferroni	Benjamini	FDR
GOTERM_MF_DIRECT	GO:0008144~drug binding	4	4.93827	0.00402393	NAMPT, TYMS, TOP2A, CYP4B1	72	76	16881	12.3399	0.549927	0.549927	4.92027
GOTERM_MF_DIRECT	GO:0046332~SMAD binding	3	3.7037	0.014092	TCF12, CTNNB1, TOB1	72	43	16881	16.3576	0.939799	0.754641	16.2716
GOTERM_MF_DIRECT	GO:0004758~serine C-palmitoyltransferase activity	2	2.46914	0.0208559	SPTLC1, SPTLC2	72	5	16881	93.7833	0.984596	0.751184	23.1824
GOTERM_MF_DIRECT	GO:0002020~protease binding	3	3.7037	0.0674996	CFLAR, CST4, CST1	72	101	16881	6.96411	0.999999	0.96855	58.2931
GOTERM_MF_DIRECT	GO:0001077~transcriptional activator activity, RNA polymerase II core promoter proximal region sequence-specific binding	4	4.93827	0.0772515	EGR1, FOS, FOSB, TCF12	72	236	16881	3.97387	1	0.958571	63.4341
GOTERM_MF_DIRECT	GO:0042813~Wnt-activated receptor activity	2	2.46914	0.0886088	SFRP4, FZD2	72	22	16881	21.3144	1	0.953199	68.6835
GOTERM_MF_DIRECT	GO:0000982~transcription factor activity, RNA polymerase II core promoter proximal region sequence-specific binding	2	2.46914	0.092447	FOS, FOSB	72	23	16881	20.3877	1	0.935675	70.2944
GOTERM_MF_DIRECT	GO:0045296~cadherin binding	2	2.46914	0.092447	OLFM4, CTNNB1	72	23	16881	20.3877	1	0.935675	70.2944
Category	Term	Count	%	PValue	Genes	List Total	Pop Hits	Pop Total	Fold Enrichment	Bonferroni	Benjamini	FDR
KEGG_PATHWAY	hsa04978:Mineral absorption	4	4.93827	0.00163015	TRPM6, MT1X, MT1G, MT1F	38	44	6879	16.4569	0.153302	0.153302	1.80117
KEGG_PATHWAY	hsa00600:Sphingolipid metabolism	3	3.7037	0.0261453	SPTLC1, SPTLC2, KDSR	38	47	6879	11.5549	0.932949	0.741058	25.5583
KEGG_PATHWAY	hsa04115:p53 signaling pathway	3	3.7037	0.0500228	CDK1, RRM2, PTEN	38	67	6879	8.10566	0.99467	0.825318	43.5442
KEGG_PATHWAY	hsa04510:Focal adhesion	4	4.93827	0.0979131	PTK2, PTEN, CTNNB1, PARVA	38	206	6879	3.51507	0.999973	0.927751	68.2726

## Sheet: MS_phase
Category	Term	Count	%	PValue	Genes	List Total	Pop Hits	Pop Total	Fold Enrichment	Bonferroni	Benjamini	FDR
GOTERM_BP_DIRECT	GO:0035767~endothelial cell chemotaxis	4	2.35294	3.85293e-05	CORO1B, EGR3, VEGFA, NR4A1	133	9	16792	56.1136	0.0432685	0.0432685	0.0619277
GOTERM_BP_DIRECT	GO:0006954~inflammatory response	13	7.64706	4.49666e-05	CCL3, IL6, AIMP1, S100A8, CXCL2, ACKR1, CCL8, FOS, CCL3L1, CCL3L3, LTB4R2, PTAFR, SCG2	133	379	16792	4.33067	0.050313	0.0254811	0.0722707
GOTERM_BP_DIRECT	GO:0070098~chemokine-mediated signaling pathway	6	3.52941	0.000239038	CCL3, CCL3L1, CCL3L3, CXCL2, ACKR1, CCL8	133	71	16792	10.6695	0.240009	0.0874231	0.383623
GOTERM_BP_DIRECT	GO:0043066~negative regulation of apoptotic process	13	7.64706	0.000250647	IL6, EGR3, SOCS3, VHL, ANXA5, FMN2, EDNRB, HSP90B1, SON, KRT18, VEGFA, MAPK8, DNAJC3	133	455	16792	3.6073	0.250072	0.0694176	0.402218
GOTERM_BP_DIRECT	GO:0050729~positive regulation of inflammatory response	6	3.52941	0.000272331	CCL3, S100A8, CCL3L1, AGT, CCL3L3, CCL8	133	73	16792	10.3772	0.268515	0.0606205	0.436944
GOTERM_BP_DIRECT	GO:0002548~monocyte chemotaxis	5	2.94118	0.000323962	IL6, CCL3, CCL3L1, CCL3L3, CCL8	133	42	16792	15.0304	0.310624	0.0601123	0.519582
GOTERM_BP_DIRECT	GO:0035914~skeletal muscle cell differentiation	5	2.94118	0.000587751	EGR1, FOS, ATF3, EGR2, NR4A1	133	49	16792	12.8832	0.490811	0.0919171	0.940785
GOTERM_BP_DIRECT	GO:0045944~positive regulation of transcription from RNA polymerase II promoter	19	11.1765	0.000668515	EGR1, IL6, EGR2, MET, TGFB3, NR4A1, FOSB, NR4A3, YBX1, JUNB, FOS, DDX17, ATF3, PAX8, VEGFA, THRAP3, NFAT5, PER1, PITX1	133	981	16792	2.44532	0.535926	0.0915033	1.06941
GOTERM_BP_DIRECT	GO:0048247~lymphocyte chemotaxis	4	2.35294	0.00134714	CCL3, CCL3L1, CCL3L3, CCL8	133	28	16792	18.0365	0.787234	0.15798	2.14402
GOTERM_BP_DIRECT	GO:0071356~cellular response to tumor necrosis factor	6	3.52941	0.00176113	ZFP36, IL6, CCL3, CCL3L1, CCL3L3, CCL8	133	110	16792	6.88667	0.867816	0.183196	2.79418
GOTERM_BP_DIRECT	GO:0030593~neutrophil chemotaxis	5	2.94118	0.00180396	CCL3, S100A8, CCL3L1, CCL3L3, CCL8	133	66	16792	9.56482	0.87417	0.171748	2.86122
GOTERM_BP_DIRECT	GO:0006955~immune response	11	6.47059	0.00181746	IL6, CCL3, RGS1, CST7, GZMA, ENPP3, CXCL2, CCL8, SEMA3C, PTAFR, CTSW	133	421	16792	3.29884	0.876108	0.159727	2.88234
GOTERM_BP_DIRECT	GO:0071347~cellular response to interleukin-1	5	2.94118	0.00235975	IL6, CCL3, CCL3L1, CCL3L3, CCL8	133	71	16792	8.89124	0.933609	0.188304	3.72714
GOTERM_BP_DIRECT	GO:0050918~positive chemotaxis	4	2.35294	0.00258571	CCL3, VEGFA, MET, SCG2	133	35	16792	14.4292	0.948812	0.191281	4.07713
GOTERM_BP_DIRECT	GO:0006935~chemotaxis	6	3.52941	0.00276814	CCL3, AIMP1, LTB4R2, CXCL2, CCL8, PTAFR	133	122	16792	6.20929	0.958507	0.191155	4.35881
GOTERM_BP_DIRECT	GO:0031581~hemidesmosome assembly	3	1.76471	0.00384411	LAMA3, KRT5, DST	133	12	16792	31.5639	0.987984	0.24145	6.00447
GOTERM_BP_DIRECT	GO:0051591~response to cAMP	4	2.35294	0.00563237	FOS, PER1, FOSB, JUNB	133	46	16792	10.9788	0.998473	0.317113	8.68094
GOTERM_BP_DIRECT	GO:0002042~cell migration involved in sprouting angiogenesis	3	1.76471	0.00602205	EGR3, VEGFA, NR4A1	133	15	16792	25.2511	0.999026	0.319708	9.2546
GOTERM_BP_DIRECT	GO:0006366~transcription from RNA polymerase II promoter	11	6.47059	0.00730446	EGR1, FOS, ATF3, EGR2, PAX8, AFF4, NFAT5, FOSB, YBX1, JUNB, PITX1	133	513	16792	2.70724	0.999779	0.357869	11.1187
GOTERM_BP_DIRECT	GO:0090190~positive regulation of branching involved in ureteric bud morphogenesis	3	1.76471	0.00960816	AGT, PAX8, VEGFA	133	19	16792	19.9351	0.999985	0.425454	14.3775
GOTERM_BP_DIRECT	GO:0071346~cellular response to interferon-gamma	4	2.35294	0.0101989	CCL3, CCL3L1, CCL3L3, CCL8	133	57	16792	8.86004	0.999992	0.429021	15.195
GOTERM_BP_DIRECT	GO:0006950~response to stress	4	2.35294	0.0122636	HSP90B1, SMG1, MAPK8, EIF1	133	61	16792	8.27906	0.999999	0.474757	17.9949
GOTERM_BP_DIRECT	GO:0070374~positive regulation of ERK1 and ERK2 cascade	6	3.52941	0.0124215	IL6, CCL3, CCL3L1, VEGFA, CCL3L3, CCL8	133	175	16792	4.32876	0.999999	0.464137	18.2053
GOTERM_BP_DIRECT	GO:0035924~cellular response to vascular endothelial growth factor stimulus	3	1.76471	0.0139276	EGR3, VEGFA, NR4A1	133	23	16792	16.4681	1	0.488745	20.188
GOTERM_BP_DIRECT	GO:0007422~peripheral nervous system development	3	1.76471	0.0151163	EDNRB, EGR3, EGR2	133	24	16792	15.782	1	0.503137	21.7209
GOTERM_BP_DIRECT	GO:0007267~cell-cell signaling	7	4.11765	0.0152203	C1QA, CCL3, AIMP1, BST2, AGT, CCL8, PCSK5	133	254	16792	3.47949	1	0.491962	21.8536
GOTERM_BP_DIRECT	GO:1901253~negative regulation of intracellular transport of viral material	2	1.17647	0.0156604	BST2, TRIM15	133	2	16792	126.256	1	0.488868	22.4133
GOTERM_BP_DIRECT	GO:0032868~response to insulin	4	2.35294	0.0157792	EGR1, IL6, EGR2, GALP	133	67	16792	7.53765	1	0.479052	22.5636
GOTERM_BP_DIRECT	GO:0001816~cytokine production	3	1.76471	0.0163471	S100A8, NFAT5, PTAFR	133	25	16792	15.1507	1	0.479241	23.2789
GOTERM_BP_DIRECT	GO:0051090~regulation of sequence-specific DNA binding transcription factor activity	3	1.76471	0.0163471	FOS, MAPK8, TAF6L	133	25	16792	15.1507	1	0.479241	23.2789
GOTERM_BP_DIRECT	GO:0001938~positive regulation of endothelial cell proliferation	4	2.35294	0.017064	EGR3, VEGFA, NR4A1, SCG2	133	69	16792	7.31917	1	0.482434	24.1729
GOTERM_BP_DIRECT	GO:0043154~negative regulation of cysteine-type endopeptidase activity involved in apoptotic process	4	2.35294	0.017064	IL6, VEGFA, NR4A1, YWHAE	133	69	16792	7.31917	1	0.482434	24.1729
GOTERM_BP_DIRECT	GO:0061418~regulation of transcription from RNA polymerase II promoter in response to hypoxia	3	1.76471	0.0202847	EGR1, VHL, VEGFA	133	28	16792	13.5274	1	0.531824	28.0703
GOTERM_BP_DIRECT	GO:0045893~positive regulation of transcription, DNA-templated	10	5.88235	0.0204906	EGR1, FOS, IL6, EGR2, VHL, AGT, PAX8, THRAP3, TGFB3, ZIC2	133	515	16792	2.45157	1	0.524189	28.313
GOTERM_BP_DIRECT	GO:0000289~nuclear-transcribed mRNA poly(A) tail shortening	3	1.76471	0.0216766	ZFP36, EIF4A2, EIF4A1	133	29	16792	13.0609	1	0.533444	29.6959
GOTERM_BP_DIRECT	GO:0001937~negative regulation of endothelial cell proliferation	3	1.76471	0.0216766	AIMP1, KRIT1, SCG2	133	29	16792	13.0609	1	0.533444	29.6959
GOTERM_BP_DIRECT	GO:0044344~cellular response to fibroblast growth factor stimulus	3	1.76471	0.023107	ZFP36, EGR3, NR4A1	133	30	16792	12.6256	1	0.545864	31.3304
GOTERM_BP_DIRECT	GO:0042060~wound healing	4	2.35294	0.0251511	CORO1B, IL6, S100A8, TGFB3	133	80	16792	6.31278	1	0.566346	33.6045
GOTERM_BP_DIRECT	GO:0001822~kidney development	4	2.35294	0.0302912	AGT, PAX8, VEGFA, PCSK5	133	86	16792	5.87236	1	0.625021	39.0147
GOTERM_BP_DIRECT	GO:0001525~angiogenesis	6	3.52941	0.031489	SHB, AIMP1, KRIT1, VEGFA, ANXA2, SCG2	133	223	16792	3.39701	1	0.629434	40.2146
GOTERM_BP_DIRECT	GO:0006446~regulation of translational initiation	3	1.76471	0.0324612	EIF4A2, EIF4A1, EIF1	133	36	16792	10.5213	1	0.630993	41.1722
GOTERM_BP_DIRECT	GO:0042493~response to drug	7	4.11765	0.0330441	FOS, IL6, LCK, SEMA3C, FOSB, AOC1, JUNB	133	304	16792	2.9072	1	0.628095	41.7394
GOTERM_BP_DIRECT	GO:0007565~female pregnancy	4	2.35294	0.0330531	FOS, AGT, TGFB3, FOSB	133	89	16792	5.67441	1	0.618886	41.7482
GOTERM_BP_DIRECT	GO:0045597~positive regulation of cell differentiation	3	1.76471	0.0341427	VHL, SOCS3, JUNB	133	37	16792	10.2369	1	0.621938	42.7945
GOTERM_BP_DIRECT	GO:0042517~positive regulation of tyrosine phosphorylation of Stat3 protein	3	1.76471	0.0358575	IL6, SOCS3, VEGFA	133	38	16792	9.96755	1	0.631424	44.4058
GOTERM_BP_DIRECT	GO:0032570~response to progesterone	3	1.76471	0.037605	FOS, TGFB3, FOSB	133	39	16792	9.71197	1	0.640604	46.0038
GOTERM_BP_DIRECT	GO:0071504~cellular response to heparin	2	1.17647	0.0386959	EGR1, AOC1	133	5	16792	50.5023	1	0.642873	46.9795
GOTERM_BP_DIRECT	GO:0007568~aging	5	2.94118	0.0413019	EDNRB, FOS, IL6, AGT, TGFB3	133	165	16792	3.82593	1	0.659055	49.2438
GOTERM_BP_DIRECT	GO:0051607~defense response to virus	5	2.94118	0.0413019	IFNA21, IL6, AIMP1, BST2, DNAJC3	133	165	16792	3.82593	1	0.659055	49.2438
GOTERM_BP_DIRECT	GO:0006469~negative regulation of protein kinase activity	4	2.35294	0.0431704	SHB, IL6, SOCS3, DNAJC3	133	99	16792	5.10124	1	0.667572	50.8111
GOTERM_BP_DIRECT	GO:0071376~cellular response to corticotropin-releasing hormone stimulus	2	1.17647	0.0462548	NR4A1, NR4A3	133	6	16792	42.0852	1	0.685497	53.2994
GOTERM_BP_DIRECT	GO:0061737~leukotriene signaling pathway	2	1.17647	0.0462548	RGS1, LTB4R2	133	6	16792	42.0852	1	0.685497	53.2994
GOTERM_BP_DIRECT	GO:0010501~RNA secondary structure unwinding	3	1.76471	0.0468115	DDX17, EIF4A2, EIF4A1	133	44	16792	8.60834	1	0.682294	53.7357
GOTERM_BP_DIRECT	GO:0002576~platelet degranulation	4	2.35294	0.0476028	PLEK, VEGFA, TGFB3, CTSW	133	103	16792	4.90313	1	0.681039	54.3494
GOTERM_BP_DIRECT	GO:0032870~cellular response to hormone stimulus	3	1.76471	0.0487425	FOS, FOSB, JUNB	133	45	16792	8.41704	1	0.682514	55.2198
GOTERM_BP_DIRECT	GO:0010595~positive regulation of endothelial cell migration	3	1.76471	0.0507021	AGT, VEGFA, CCBE1	133	46	16792	8.23406	1	0.690019	56.68
GOTERM_BP_DIRECT	GO:0051781~positive regulation of cell division	3	1.76471	0.0526896	VEGFA, TGFB3, YBX1	133	47	16792	8.05887	1	0.697293	58.1155
GOTERM_BP_DIRECT	GO:0051603~proteolysis involved in cellular protein catabolic process	3	1.76471	0.0547046	GZMA, DNAJC3, CTSW	133	48	16792	7.89098	1	0.704346	59.5251
GOTERM_BP_DIRECT	GO:0010628~positive regulation of gene expression	6	3.52941	0.0559992	IL6, CCL3, GSN, VIM, VEGFA, MAPK8	133	262	16792	2.89135	1	0.706282	60.4071
GOTERM_BP_DIRECT	GO:0000122~negative regulation of transcription from RNA polymerase II promoter	11	6.47059	0.0575929	ZFP36, EGR1, EDNRB, ATF3, VHL, VEGFA, PER1, NR4A3, FOSB, YBX1, JUNB	133	720	16792	1.92891	1	0.710074	61.4683
GOTERM_BP_DIRECT	GO:0042127~regulation of cell proliferation	5	2.94118	0.058278	AGT, CXCL2, LCK, TGFB3, JUNB	133	185	16792	3.41231	1	0.707978	61.9161
GOTERM_BP_DIRECT	GO:0071222~cellular response to lipopolysaccharide	4	2.35294	0.0596164	ZFP36, EDNRB, IL6, MAPK8	133	113	16792	4.46923	1	0.710029	62.7771
GOTERM_BP_DIRECT	GO:0071277~cellular response to calcium ion	3	1.76471	0.0609088	FOS, FOSB, JUNB	133	51	16792	7.4268	1	0.711728	63.5911
GOTERM_BP_DIRECT	GO:0061469~regulation of type B pancreatic cell proliferation	2	1.17647	0.0611962	NR4A1, NR4A3	133	8	16792	31.5639	1	0.707335	63.7698
GOTERM_BP_DIRECT	GO:0098609~cell-cell adhesion	6	3.52941	0.062872	CORO1B, KRT18, PRDX6, CCT8, YWHAE, ANXA2	133	271	16792	2.79533	1	0.711318	64.7957
GOTERM_BP_DIRECT	GO:0048245~eosinophil chemotaxis	2	1.17647	0.0685796	CCL3, SCG2	133	9	16792	28.0568	1	0.737377	68.0891
GOTERM_BP_DIRECT	GO:0021766~hippocampus development	3	1.76471	0.0717482	CDK5R1, NR4A3, YWHAE	133	56	16792	6.76369	1	0.748061	69.7904
GOTERM_BP_DIRECT	GO:0007165~signal transduction	15	8.82353	0.0722649	SLC44A2, AIMP1, CRABP1, HPCAL4, LRRD1, MET, NR4A1, CCL8, ANXA5, NCR1, SHB, RGS1, NFAT5, RIN1, DLG5	133	1161	16792	1.63121	1	0.745087	70.0596
GOTERM_BP_DIRECT	GO:0006959~humoral immune response	3	1.76471	0.0739864	IFNA21, IL6, BST2	133	57	16792	6.64503	1	0.748117	70.9404
GOTERM_BP_DIRECT	GO:0045010~actin nucleation	2	1.17647	0.0759053	FMN2, GSN	133	10	16792	25.2511	1	0.751972	71.8936
GOTERM_BP_DIRECT	GO:0009612~response to mechanical stimulus	3	1.76471	0.078529	FOSB, KCNK2, JUNB	133	59	16792	6.41978	1	0.7589	73.1495
GOTERM_BP_DIRECT	GO:0050679~positive regulation of epithelial cell proliferation	3	1.76471	0.0808325	IL6, VEGFA, NR4A3	133	60	16792	6.31278	1	0.764065	74.2086
GOTERM_BP_DIRECT	GO:0048661~positive regulation of smooth muscle cell proliferation	3	1.76471	0.0808325	IL6, NR4A3, PTAFR	133	60	16792	6.31278	1	0.764065	74.2086
GOTERM_BP_DIRECT	GO:0060395~SMAD protein signal transduction	3	1.76471	0.0855016	FOS, VIM, TGFB3	133	62	16792	6.10914	1	0.778855	76.2362
GOTERM_BP_DIRECT	GO:0016032~viral process	6	3.52941	0.0871576	KRT18, EIF4A2, VIM, LCK, EIF4A1, YWHAE	133	299	16792	2.53356	1	0.78068	76.9186
GOTERM_BP_DIRECT	GO:0042981~regulation of apoptotic process	5	2.94118	0.0873763	CASP5, EGR1, PAX8, TGFB3, DLG5	133	213	16792	2.96375	1	0.776754	77.0074
GOTERM_BP_DIRECT	GO:0051092~positive regulation of NF-kappaB transcription factor activity	4	2.35294	0.0873942	IL6, S100A8, AGT, TRIM15	133	133	16792	3.79716	1	0.772061	77.0146
GOTERM_BP_DIRECT	GO:0009611~response to wounding	3	1.76471	0.0878663	ZFP36, AIMP1, DST	133	63	16792	6.01217	1	0.769243	77.2051
GOTERM_BP_DIRECT	GO:0060337~type I interferon signaling pathway	3	1.76471	0.0902504	EGR1, IFNA21, BST2	133	64	16792	5.91823	1	0.774054	78.1443
GOTERM_BP_DIRECT	GO:0002687~positive regulation of leukocyte migration	2	1.17647	0.0903856	VEGFA, CCL8	133	12	16792	21.0426	1	0.769997	78.1965
GOTERM_BP_DIRECT	GO:0035815~positive regulation of renal sodium excretion	2	1.17647	0.0903856	EDNRB, AGT	133	12	16792	21.0426	1	0.769997	78.1965
GOTERM_BP_DIRECT	GO:0008285~negative regulation of cell proliferation	7	4.11765	0.0924688	IL6, RBBP4, VHL, CCL3L1, CCL3L3, TGFB3, DLG5	133	396	16792	2.23179	1	0.773535	78.9856
GOTERM_BP_DIRECT	GO:0060326~cell chemotaxis	3	1.76471	0.0926536	CCL3, CXCL2, CCL8	133	65	16792	5.82718	1	0.769775	79.0543
GOTERM_BP_DIRECT	GO:0007200~phospholipase C-activating G-protein coupled receptor signaling pathway	3	1.76471	0.0950753	EDNRB, AGT, LTB4R2	133	66	16792	5.73889	1	0.774508	79.9352
GOTERM_BP_DIRECT	GO:0097284~hepatocyte apoptotic process	2	1.17647	0.0975411	KRT18, GSN	133	13	16792	19.4239	1	0.779208	80.7964
GOTERM_BP_DIRECT	GO:0002526~acute inflammatory response	2	1.17647	0.0975411	IL6, S100A8	133	13	16792	19.4239	1	0.779208	80.7964
GOTERM_BP_DIRECT	GO:0048246~macrophage chemotaxis	2	1.17647	0.0975411	EDNRB, CCL3	133	13	16792	19.4239	1	0.779208	80.7964
GOTERM_BP_DIRECT	GO:0008360~regulation of cell shape	4	2.35294	0.0982028	IL6, CCL3, VEGFA, MYL12A	133	140	16792	3.6073	1	0.777332	81.0216
Category	Term	Count	%	PValue	Genes	List Total	Pop Hits	Pop Total	Fold Enrichment	Bonferroni	Benjamini	FDR
GOTERM_CC_DIRECT	GO:0005615~extracellular space	29	17.0588	3.68031e-07	IFNA21, CCL3, S100A8, CXCL2, TGFB3, CCL8, C1QTNF6, GSN, CCL3L1, AGT, CCL3L3, CCBE1, SEMA3C, COL12A1, AMY2A, PCSK5, SCG2, CRISP3, IL6, AIMP1, ANXA2, CTSW, CST7, PRDX6, SERPINB8, KRIT1, VEGFA, AOC1, AMY1A	134	1347	18224	2.92799	7.10275e-05	7.10275e-05	0.000458596
GOTERM_CC_DIRECT	GO:0070062~extracellular exosome	43	25.2941	2.20075e-06	SLC44A2, S100A8, ENPP3, VIM, RNH1, LUZP1, YBX1, PDHB, KRT5, GSN, AGT, COL12A1, SEMA3C, DNAJC3, AMY2B, AMY2A, SLC1A1, CRISP3, BST2, ABCB11, MUC7, MYL12A, ANXA5, TAF6L, YWHAE, ANXA2, C1QA, CORO1B, HSP90B1, LAMA3, KRT18, PRDX6, SERPINB8, LCK, CCT8, EIF4A1, THRAP3, MAP4, PCYOX1, CA1, DST, AOC1, AMY1A	134	2811	18224	2.0804	0.000424655	0.00021235	0.00274228
GOTERM_CC_DIRECT	GO:0005576~extracellular region	24	14.1176	0.00134194	IFNA21, CRISP3, IL6, CCL3, ADGRF1, S100A8, PLEK, GZMA, MET, CXCL2, TGFB3, CTSW, C1QA, HSP90B1, LAMA3, GSN, CCL3L1, AGT, CCL3L3, VEGFA, GALP, CDA, COL12A1, AMY2A	134	1610	18224	2.02733	0.228307	0.0827632	1.65937
GOTERM_CC_DIRECT	GO:0016020~membrane	27	15.8824	0.00859722	CDK5R1, LUZP1, PRRC2C, FOS, DDX17, KRT5, DNAJC3, SLC1A1, PLEK, BST2, AIMP1, ABCB11, IMMT, VHL, ANXA5, YWHAE, ANXA2, CTSW, HSP90B1, PRDX6, VEGFA, EIF4A1, LTB4R2, ABCC3, CELF1, PTAFR, PLEKHA2	134	2200	18224	1.66909	0.811081	0.340722	10.2006
GOTERM_CC_DIRECT	GO:0005882~intermediate filament	5	2.94118	0.00946437	KRT18, KRT5, VIM, DST, KRTAP19-2	134	113	18224	6.0177	0.840438	0.307235	11.1744
GOTERM_CC_DIRECT	GO:0005667~transcription factor complex	6	3.52941	0.013674	FOS, HOXA9, NR4A1, NR4A3, JUNB, PITX1	134	193	18224	4.22798	0.929862	0.357817	15.7654
GOTERM_CC_DIRECT	GO:0030141~secretory granule	4	2.35294	0.0169055	VEGFA, TGFB3, PCSK5, SCG2	134	74	18224	7.35135	0.962771	0.375057	19.1405
GOTERM_CC_DIRECT	GO:0031012~extracellular matrix	7	4.11765	0.021566	HSP90B1, VIM, POMZP3, EIF4A1, TGFB3, COL12A1, ANXA2	134	296	18224	3.21622	0.98512	0.409019	23.7894
GOTERM_CC_DIRECT	GO:0005925~focal adhesion	8	4.70588	0.0247155	CORO1B, HSP90B1, LPP, GSN, VIM, ANXA5, DST, YWHAE	134	391	18224	2.78261	0.992014	0.415308	26.7905
GOTERM_CC_DIRECT	GO:0005581~collagen trimer	4	2.35294	0.0298119	C1QA, C1QTNF6, CCBE1, COL12A1	134	92	18224	5.91304	0.997095	0.442404	31.4174
GOTERM_CC_DIRECT	GO:0005913~cell-cell adherens junction	7	4.11765	0.0312667	CORO1B, KRT18, PRDX6, CCT8, DLG5, YWHAE, ANXA2	134	323	18224	2.94737	0.997825	0.427274	32.6879
GOTERM_CC_DIRECT	GO:0031252~cell leading edge	3	1.76471	0.0328529	CORO1B, VIM, DST	134	39	18224	10.4615	0.998415	0.415652	34.0484
GOTERM_CC_DIRECT	GO:0005829~cytosol	33	19.4118	0.0532538	CDK5R1, CCL3, S100A8, CRABP1, VIM, SHB, FOS, KRT5, GSN, CDA, DNAJC3, ZFP36, PLEK, AIMP1, SOCS3, VHL, SMG1, MYL12A, YWHAE, ANXA2, CORO1B, FMN2, HSP90B1, RGS1, PRDX6, SERPINB8, EIF4A2, LCK, CCT8, EIF4A1, MAPK8, CA1, DST	134	3315	18224	1.35385	0.999974	0.556228	49.4349
GOTERM_CC_DIRECT	GO:0045111~intermediate filament cytoskeleton	3	1.76471	0.0553155	VIM, CCT8, DST	134	52	18224	7.84615	0.999983	0.543637	50.79
GOTERM_CC_DIRECT	GO:0016281~eukaryotic translation initiation factor 4F complex	2	1.17647	0.0638111	EIF4A2, EIF4A1	134	9	18224	30.2222	0.999997	0.571902	56.0291
GOTERM_CC_DIRECT	GO:0005886~plasma membrane	39	22.9412	0.0639693	CDK5R1, ALPI, ADGRF1, SLC44A2, S100A8, VIM, TGFB3, EDNRB, SHB, MALL, KRT5, GSN, DLG5, SLC1A1, TRPM6, BST2, ABCB11, LPP, CA12, MET, ACKR1, KCNK2, NCR1, ANXA2, CORO1B, FMN2, HSP90B1, RGS1, RIF1, KRIT1, LCK, LTB4R2, ABCC3, MAP4, RIN1, PCYOX1, AOC1, PLEKHA2, PTAFR	134	4121	18224	1.28707	0.999997	0.549508	56.1216
GOTERM_CC_DIRECT	GO:0045121~membrane raft	5	2.94118	0.0643063	EDNRB, MALL, BST2, LCK, ANXA2	134	206	18224	3.30097	0.999997	0.5298	56.318
GOTERM_CC_DIRECT	GO:0005737~cytoplasm	47	27.6471	0.0792238	S100A3, CDK5R1, CCL3, CRABP1, VIM, RNH1, YBX1, ZIC2, KRT5, GSN, AGT, NFAT5, PER1, HOXA9, EIF1, DDIT4L, DLG5, DNAJC3, TUBA1C, PITX1, ZFP36, EGR1, IL6, EGR2, PLEK, AIMP1, BST2, LPP, SOCS3, NR4A1, SMG1, ANXA5, CORO1B, KRT18, RIF1, PRDX6, CST7, KRIT1, CCT8, VEGFA, EIF4A1, MAP4, RIN1, CELF1, CA1, DST, PLEKHA2	134	5222	18224	1.22405	1	0.587283	64.2455
Category	Term	Count	%	PValue	Genes	List Total	Pop Hits	Pop Total	Fold Enrichment	Bonferroni	Benjamini	FDR
GOTERM_MF_DIRECT	GO:0001077~transcriptional activator activity, RNA polymerase II core promoter proximal region sequence-specific binding	11	6.47059	1.55136e-05	EGR1, FOS, EGR2, PAX8, NFAT5, NR4A1, NR4A3, FOSB, YBX1, JUNB, PITX1	132	236	16881	5.96081	0.0049984	0.0049984	0.0209622
GOTERM_MF_DIRECT	GO:0000978~RNA polymerase II core promoter proximal region sequence-specific DNA binding	12	7.05882	0.000101911	FOS, ATF3, RBBP4, EGR2, PAX8, NFAT5, PER1, NR4A3, FOSB, YBX1, JUNB, PITX1	132	355	16881	4.32292	0.032383	0.0163247	0.137629
GOTERM_MF_DIRECT	GO:0008009~chemokine activity	5	2.94118	0.000560008	CCL3, CCL3L1, CCL3L3, CXCL2, CCL8	132	49	16881	13.0496	0.165509	0.0585284	0.75412
GOTERM_MF_DIRECT	GO:0005515~protein binding	88	51.7647	0.000579883	CRABP1, S100A8, RSRP1, TGFB3, YBX1, PDHB, SLA, SHB, EDNRB, FOS, DDX17, MALL, GSN, PAX8, CCBE1, SAP30L, DLG5, SLC1A1, PITX1, TUBA1C, EGR1, ZFP36, TRPM6, RBBP4, EGR2, BST2, GZMA, SOCS3, TAF6L, JUNB, C1QA, KRT18, PRDX6, CST7, SERPINB8, EIF4A2, KRIT1, VEGFA, LCK, EIF4A1, RIN1, CELF1, MAPK8, CA1, DST, AMY1A, SCGB2A2, CDK5R1, CCL3, ALPI, VIM, CXCL2, RNH1, TRIM15, C1QTNF6, KRT5, AGT, NFAT5, CDA, HOXA9, …	132	8785	16881	1.28105	0.170852	0.0457591	0.780786
GOTERM_MF_DIRECT	GO:0004556~alpha-amylase activity	3	1.76471	0.000588563	AMY2B, AMY2A, AMY1A	132	5	16881	76.7318	0.173175	0.0373182	0.79243
GOTERM_MF_DIRECT	GO:0097110~scaffold protein binding	4	2.35294	0.00612347	CASP5, KRT18, KRT5, VIM	132	48	16881	10.6572	0.862477	0.281551	7.96522
GOTERM_MF_DIRECT	GO:0005509~calcium ion binding	13	7.64706	0.00992688	S100A3, CDK5R1, HSP90B1, S100A8, GSN, HPCAL4, CCBE1, MYL12A, ANXA5, AOC1, DST, AMY2A, ANXA2	132	717	16881	2.31872	0.960141	0.368933	12.6124
GOTERM_MF_DIRECT	GO:0005125~cytokine activity	6	3.52941	0.0120715	IFNA21, IL6, AIMP1, VEGFA, TGFB3, SCG2	132	176	16881	4.35976	0.980215	0.38759	15.1361
GOTERM_MF_DIRECT	GO:0048020~CCR chemokine receptor binding	3	1.76471	0.0135912	CCL3L1, CCL3L3, CCL8	132	23	16881	16.6808	0.987967	0.388058	16.8833
GOTERM_MF_DIRECT	GO:0000982~transcription factor activity, RNA polymerase II core promoter proximal region sequence-specific binding	3	1.76471	0.0135912	FOS, ATF3, FOSB	132	23	16881	16.6808	0.987967	0.388058	16.8833
GOTERM_MF_DIRECT	GO:0044822~poly(A) RNA binding	17	10	0.014039	ZFP36, BST2, IMMT, SMG1, PRRC2C, YWHAE, YBX1, ANXA2, DDX17, SON, KRT18, EIF4A2, EIF4A1, THRAP3, MAP4, CELF1, EIF1	132	1129	16881	1.92566	0.989608	0.366613	17.3917
GOTERM_MF_DIRECT	GO:0015432~bile acid-exporting ATPase activity	2	1.17647	0.0154606	ABCB11, ABCC3	132	2	16881	127.886	0.993479	0.367153	18.9869
GOTERM_MF_DIRECT	GO:0042056~chemoattractant activity	3	1.76471	0.0184796	CCL3, VEGFA, SCG2	132	27	16881	14.2096	0.997582	0.394719	22.2801
GOTERM_MF_DIRECT	GO:0005198~structural molecule activity	6	3.52941	0.0435235	LAMA3, KRT18, KRT5, VIM, MAP4, TUBA1C	132	247	16881	3.10655	0.999999	0.668998	45.1921
GOTERM_MF_DIRECT	GO:0002020~protease binding	4	2.35294	0.0439422	ALPI, CST7, CCBE1, ANXA2	132	101	16881	5.06481	1	0.645397	45.5154
GOTERM_MF_DIRECT	GO:0019957~C-C chemokine binding	2	1.17647	0.0456738	ZFP36, ACKR1	132	6	16881	42.6288	1	0.634569	46.834
GOTERM_MF_DIRECT	GO:0016004~phospholipase activator activity	2	1.17647	0.0530822	CCL3, CCL8	132	7	16881	36.539	1	0.667491	52.1484
GOTERM_MF_DIRECT	GO:0008022~protein C-terminus binding	5	2.94118	0.0534381	HPCAL4, VIM, LCK, PRRC2C, DST	132	182	16881	3.51336	1	0.647766	52.3909
GOTERM_MF_DIRECT	GO:0008270~zinc ion binding	15	8.82353	0.0694663	EGR1, S100A3, ALPI, RNF150, S100A8, LPP, CA12, MMP26, CDA, NR4A1, TRIM15, NR4A3, CA1, AOC1, LONRF2	132	1169	16881	1.64097	1	0.725264	62.2025
GOTERM_MF_DIRECT	GO:0031702~type 1 angiotensin receptor binding	2	1.17647	0.0749667	EDNRB, AGT	132	10	16881	25.5773	1	0.734126	65.1126
GOTERM_MF_DIRECT	GO:0098641~cadherin binding involved in cell-cell adhesion	6	3.52941	0.0755872	CORO1B, KRT18, PRDX6, CCT8, YWHAE, ANXA2	132	290	16881	2.64592	1	0.718981	65.4275
GOTERM_MF_DIRECT	GO:0003743~translation initiation factor activity	3	1.76471	0.081345	EIF4A2, EIF4A1, EIF1	132	61	16881	6.28949	1	0.728825	68.2267
GOTERM_MF_DIRECT	GO:0004859~phospholipase inhibitor activity	2	1.17647	0.0821494	ANXA5, ANXA2	132	11	16881	23.2521	1	0.71593	68.6007
GOTERM_MF_DIRECT	GO:0019903~protein phosphatase binding	3	1.76471	0.0859624	HSP90B1, LCK, MET	132	63	16881	6.08983	1	0.716991	70.3183
GOTERM_MF_DIRECT	GO:0043169~cation binding	2	1.17647	0.0892768	AMY2A, AMY1A	132	12	16881	21.3144	1	0.715941	71.7402
GOTERM_MF_DIRECT	GO:0004004~ATP-dependent RNA helicase activity	3	1.76471	0.0906572	DDX17, EIF4A2, EIF4A1	132	65	16881	5.90245	1	0.707072	72.3135
GOTERM_MF_DIRECT	GO:0001948~glycoprotein binding	3	1.76471	0.0906572	SHB, VIM, LCK	132	65	16881	5.90245	1	0.707072	72.3135
Category	Term	Count	%	PValue	Genes	List Total	Pop Hits	Pop Total	Fold Enrichment	Bonferroni	Benjamini	FDR
KEGG_PATHWAY	hsa05142:Chagas disease (American trypanosomiasis)	8	4.70588	0.000204809	C1QA, FOS, IL6, CCL3, CCL3L1, CCL3L3, TGFB3, MAPK8	82	104	6879	6.4531	0.0334301	0.0334301	0.248574
KEGG_PATHWAY	hsa05132:Salmonella infection	7	4.11765	0.000405482	FOS, IL6, CCL3, CCL3L1, CCL3L3, CXCL2, MAPK8	82	83	6879	7.07508	0.0651075	0.0331016	0.49158
KEGG_PATHWAY	hsa05323:Rheumatoid arthritis	7	4.11765	0.000555644	FOS, IL6, CCL3, CCL3L1, VEGFA, CCL3L3, TGFB3	82	88	6879	6.67309	0.0881342	0.0302861	0.673062
KEGG_PATHWAY	hsa04620:Toll-like receptor signaling pathway	7	4.11765	0.00147895	IFNA21, FOS, IL6, CCL3, CCL3L1, CCL3L3, MAPK8	82	106	6879	5.53992	0.217833	0.0595735	1.78229
KEGG_PATHWAY	hsa00500:Starch and sucrose metabolism	4	2.35294	0.0066547	ENPP3, AMY2B, AMY2A, AMY1A	82	33	6879	10.1685	0.669904	0.198824	7.79263
KEGG_PATHWAY	hsa05161:Hepatitis B	7	4.11765	0.00701581	IFNA21, FOS, EGR3, IL6, EGR2, TGFB3, MAPK8	82	145	6879	4.04987	0.689238	0.176991	8.19909
KEGG_PATHWAY	hsa04668:TNF signaling pathway	6	3.52941	0.00833171	FOS, IL6, SOCS3, CXCL2, MAPK8, JUNB	82	107	6879	4.70413	0.75064	0.179965	9.66641
KEGG_PATHWAY	hsa05200:Pathways in cancer	11	6.47059	0.0163959	EDNRB, FOS, HSP90B1, IL6, LAMA3, VHL, PAX8, VEGFA, MET, TGFB3, MAPK8	82	393	6879	2.34807	0.935705	0.290387	18.1985
KEGG_PATHWAY	hsa04380:Osteoclast differentiation	6	3.52941	0.0187632	FOS, SOCS3, LCK, MAPK8, FOSB, JUNB	82	131	6879	3.8423	0.956902	0.294864	20.5588
KEGG_PATHWAY	hsa05144:Malaria	4	2.35294	0.0196492	IL6, MET, TGFB3, ACKR1	82	49	6879	6.84818	0.962904	0.280662	21.426
KEGG_PATHWAY	hsa05168:Herpes simplex infection	7	4.11765	0.020404	IFNA21, FOS, IL6, SOCS3, PER1, MAPK8, TAF6L	82	183	6879	3.20892	0.967356	0.267359	22.158
KEGG_PATHWAY	hsa04060:Cytokine-cytokine receptor interaction	8	4.70588	0.023809	IFNA21, IL6, CCL3, CCL3L1, CCL3L3, CXCL2, TGFB3, CCL8	82	243	6879	2.76182	0.981686	0.283475	25.3826
KEGG_PATHWAY	hsa04621:NOD-like receptor signaling pathway	4	2.35294	0.0278872	CASP5, IL6, CXCL2, MAPK8	82	56	6879	5.99216	0.99086	0.303131	29.0834
KEGG_PATHWAY	hsa05166:HTLV-I infection	8	4.70588	0.029411	ZFP36, EGR1, FOS, IL6, ATF3, EGR2, LCK, TGFB3	82	254	6879	2.64221	0.992955	0.298098	30.4224
KEGG_PATHWAY	hsa05211:Renal cell carcinoma	4	2.35294	0.0423695	VHL, VEGFA, MET, TGFB3	82	66	6879	5.08426	0.999243	0.380667	40.9064
KEGG_PATHWAY	hsa05133:Pertussis	4	2.35294	0.058045	C1QA, FOS, IL6, MAPK8	82	75	6879	4.47415	0.999951	0.462272	51.6445
KEGG_PATHWAY	hsa05020:Prion diseases	3	1.76471	0.0602787	EGR1, C1QA, IL6	82	34	6879	7.40208	0.999967	0.455066	53.0195
KEGG_PATHWAY	hsa04973:Carbohydrate digestion and absorption	3	1.76471	0.0871646	AMY2B, AMY2A, AMY1A	82	42	6879	5.99216	1	0.568749	66.983

## Sheet: LS_phase
Category	Term	Count	%	PValue	Genes	List Total	Pop Hits	Pop Total	Fold Enrichment	Bonferroni	Benjamini	FDR
GOTERM_BP_DIRECT	GO:0030198~extracellular matrix organization	5	15.1515	0.000187908	HPSE2, RXFP1, HPSE, FN1, ITGA2B	26	196	16792	16.4757	0.0428418	0.0428418	0.241135
GOTERM_BP_DIRECT	GO:0030200~heparan sulfate proteoglycan catabolic process	2	6.06061	0.00594246	HPSE2, HPSE	26	4	16792	322.923	0.750607	0.500607	7.37121
GOTERM_BP_DIRECT	GO:0007409~axonogenesis	3	9.09091	0.00926778	OGN, BAIAP2, LRRN1	26	98	16792	19.7708	0.885761	0.514781	11.2741
GOTERM_BP_DIRECT	GO:0002576~platelet degranulation	3	9.09091	0.0101964	ORM1, FN1, ITGA2B	26	103	16792	18.8111	0.908182	0.449532	12.3365
GOTERM_BP_DIRECT	GO:0008284~positive regulation of cell proliferation	4	12.1212	0.031056	HPSE2, IL6ST, FN1, GLI1	26	466	16792	5.54374	0.999358	0.770111	33.3224
GOTERM_BP_DIRECT	GO:0009617~response to bacterium	2	6.06061	0.0337092	BAIAP2, DEFB1	26	23	16792	56.1605	0.999661	0.735949	35.6304
GOTERM_BP_DIRECT	GO:0006027~glycosaminoglycan catabolic process	2	6.06061	0.0380248	HPSE2, HPSE	26	26	16792	49.6805	0.999881	0.724833	39.2275
GOTERM_BP_DIRECT	GO:0010575~positive regulation of vascular endothelial growth factor production	2	6.06061	0.0394592	HPSE, IL6ST	26	27	16792	47.8405	0.999916	0.69042	40.3814
GOTERM_BP_DIRECT	GO:0006953~acute-phase response	2	6.06061	0.0565128	ORM1, FN1	26	39	16792	33.1203	0.999999	0.77821	52.6375
GOTERM_BP_DIRECT	GO:0048146~positive regulation of fibroblast proliferation	2	6.06061	0.0774214	CDK6, FN1	26	54	16792	23.9202	1	0.84704	64.4859
GOTERM_BP_DIRECT	GO:0009611~response to wounding	2	6.06061	0.0897522	FN1, GLI1	26	63	16792	20.5031	1	0.863565	70.1237
Category	Term	Count	%	PValue	Genes	List Total	Pop Hits	Pop Total	Fold Enrichment	Bonferroni	Benjamini	FDR
GOTERM_CC_DIRECT	GO:0005615~extracellular space	9	27.2727	0.00054299	SCGB2A1, OGN, ORM1, CPE, IL6ST, PTPRR, STC1, DEFB1, FN1	28	1347	18224	4.34871	0.0399168	0.0399168	0.568403
GOTERM_CC_DIRECT	GO:0070062~extracellular exosome	12	36.3636	0.00135932	OGN, ORM1, SNCG, CYP2J2, S100P, CPE, IL6ST, BAIAP2, KMO, DEFB1, FN1, ITGA2B	28	2811	18224	2.77847	0.096987	0.04973	1.41744
GOTERM_CC_DIRECT	GO:0005578~proteinaceous extracellular matrix	4	12.1212	0.00708615	OGN, HPSE2, HPSE, FN1	28	268	18224	9.71429	0.413365	0.162877	7.1917
GOTERM_CC_DIRECT	GO:0043025~neuronal cell body	4	12.1212	0.0110063	SNCG, CPE, IL6ST, BAIAP2	28	315	18224	8.26485	0.563973	0.187397	10.966
GOTERM_CC_DIRECT	GO:0072562~blood microparticle	3	9.09091	0.0211635	ORM1, FN1, ITGA2B	28	152	18224	12.8459	0.79897	0.274475	20.1081
GOTERM_CC_DIRECT	GO:0031093~platelet alpha granule lumen	2	6.06061	0.0784217	ORM1, FN1	28	55	18224	23.6675	0.997813	0.639709	57.5611
GOTERM_CC_DIRECT	GO:0005576~extracellular region	6	18.1818	0.0844455	OGN, ORM1, SCGB1D4, IL6ST, DEFB1, FN1	28	1610	18224	2.42555	0.998662	0.611426	60.3837
Category	Term	Count	%	PValue	Genes	List Total	Pop Hits	Pop Total	Fold Enrichment	Bonferroni	Benjamini	FDR
GOTERM_MF_DIRECT	GO:0030305~heparanase activity	2	6.06061	0.0029598	HPSE2, HPSE	26	2	16881	649.269	0.247657	0.247657	3.21203
GOTERM_MF_DIRECT	GO:0004566~beta-glucuronidase activity	2	6.06061	0.0059112	HPSE2, HPSE	26	4	16881	324.635	0.433999	0.247669	6.32126
GOTERM_MF_DIRECT	GO:0005515~protein binding	20	60.6061	0.0125066	SNCG, S100P, RXFP1, IL6ST, BAIAP2, PTPRR, FAM118A, CDK6, PCDH17, GLI1, OGN, ORM1, HPSE, BHLHE40, DEFB1, SCGB2A2, FN1, JAKMIP1, RDM1, ITGA2B	26	8785	16881	1.47813	0.701266	0.33151	12.9437
GOTERM_MF_DIRECT	GO:0016798~hydrolase activity, acting on glycosyl bonds	2	6.06061	0.0147151	HPSE2, HPSE	26	10	16881	129.854	0.759046	0.299379	15.0644
GOTERM_MF_DIRECT	GO:0043395~heparan sulfate proteoglycan binding	2	6.06061	0.0263374	HPSE2, HPSE	26	18	16881	72.141	0.922871	0.400977	25.4699
GOTERM_MF_DIRECT	GO:0003705~transcription factor activity, RNA polymerase II distal enhancer sequence-specific binding	2	6.06061	0.0933551	BHLHE40, GLI1	26	66	16881	19.6748	0.999918	0.791553	66.0207
GOTERM_MF_DIRECT	GO:0042802~identical protein binding	4	12.1212	0.097122	BAIAP2, FAM118A, FN1, ITGA2B	26	749	16881	3.46739	0.999945	0.753689	67.5436
Category	Term	Count	%	PValue	Genes	List Total	Pop Hits	Pop Total	Fold Enrichment	Bonferroni	Benjamini	FDR
KEGG_PATHWAY	hsa05222:Small cell lung cancer	3	9.09091	0.0107743	CDK6, FN1, ITGA2B	14	85	6879	17.342	0.385824	0.385824	9.68573
KEGG_PATHWAY	hsa05200:Pathways in cancer	4	12.1212	0.0344815	CDK6, FN1, ITGA2B, GLI1	14	393	6879	5.00109	0.793829	0.545939	28.1075
KEGG_PATHWAY	hsa00531:Glycosaminoglycan degradation	2	6.06061	0.0353477	HPSE2, HPSE	14	19	6879	51.7218	0.80199	0.417143	28.7118
KEGG_PATHWAY	hsa05205:Proteoglycans in cancer	3	9.09091	0.0531508	HPSE2, HPSE, FN1	14	200	6879	7.37036	0.914368	0.459048	40.1676
KEGG_PATHWAY	hsa04810:Regulation of actin cytoskeleton	3	9.09091	0.0579948	BAIAP2, FN1, ITGA2B	14	210	6879	7.01939	0.932017	0.41591	42.9851

## Sheet: N.S._phase
No enriched terms for genes associated with Ns._phase list
